# Supplementary material for: Investigating the Causal Relationship of C-Reactive Protein with 32 Complex Somatic and Psychiatric Outcomes: A Large-Scale Cross-Consortium Mendelian Randomization Study
Source: PLoS Med. 2016 Jun 21;13(6):e1001976. doi: 10.1371/journal.pmed.1001976 (PMC4915710; doi:10.1371/journal.pmed.1001976)
Supplement: S1 Data — (XLSX) [file pmed.1001976.s002.xlsx]

## Sheet: ST4
	Supplementary Table 4 : Individual association summary statistics of CRP lead SNPs and / or proxies with traits and diseases
	A : CRP gene genetic risk score (GRSCRP)- CRP lookup SNPs and association summary statistics in consortia
		CRP associated variants in consortium data										Summary statistics for CRP associated variants in consortium data
		Disease / Trait Class	Requested SNP rsID	Requested SNP CRP lowering allele	Requested SNP CRP increasing allele	Chromosome	Nearest Gene	Lookup SNP rsID	Lookup SNP non-coded allele	Lookup SNP coded allele		Odds Ratio for coded allele	95 % Confidence Interval lower bound for coded allele	95 % Confidence Interval upper bound for coded allele	Beta for coded allele	Standard Error for coded allele	Meta P-value	N Cases	N Controls	N Total
		Autoimmune / Inflammatory
		Crohn's Disease	rs3093077	T	G	1	CRP	rs3093077	A	C		0.997	0.91	1.093	-0.003	0.047	0.9545	6333	15056	21389
		Crohn's Disease	rs1205	T	C	1	CRP	rs1205	T	C		0.96	0.916	1.007	-0.04	0.024	0.09448	6333	15056	21389
		Crohn's Disease	rs1130864	C	T	1	CRP	rs1130864	A	G		1.072	1.022	1.125	0.07	0.025	0.004436	6333	15056	21389
		Crohn's Disease	rs1800947	C	G	1	CRP	rs1800947	C	G		0.985	0.883	1.098	-0.016	0.056	0.7789	6333	15056	21389
		Celiac Disease	rs3093077	T	G	1	CRP	rs3093077	C	A		0.968	0.872	1.074	-0.033	0.053	0.54	4533	10750	15283
		Celiac Disease	rs1205	T	C	1	CRP	rs1205	T	C		1.009	0.958	1.063	0.009	0.027	0.7447	4533	10750	15283
		Celiac Disease	rs1130864	C	T	1	CRP	rs1417938	T	A		0.95	0.896	1.008	-0.051	0.03	0.06184	3796	8154	11950
		Celiac Disease	rs1800947	C	G	1	CRP	─	─	─		─	─	─	─	─	─	─	─	─
		Inflammatory Bowel Disease	rs3093077	T	G	1	CRP	rs12068753	A	T		0.967	0.902	1.036	-0.034	0.035	0.3332	13020	34774	47794
		Inflammatory Bowel Disease	rs1205	T	C	1	CRP	rs1205	T	C		0.997	0.963	1.032	-0.003	0.018	0.8541	13020	34774	47794
		Inflammatory Bowel Disease	rs1130864	C	T	1	CRP	rs1130864	A	G		1.023	0.988	1.06	0.023	0.018	0.1998	13020	34774	47794
		Inflammatory Bowel Disease	rs1800947	C	G	1	CRP	─	─	─		─	─	─	─	─	─	─	─	─
		Psoriatic Arthritis	rs3093077	T	G	1	CRP	rs3093077	A	C		1.097	0.925	1.301	0.093	0.087	0.2887	1946	4934	6880
		Psoriatic Arthritis	rs1205	T	C	1	CRP	rs1205	T	C		1.085	0.992	1.187	0.082	0.046	0.0752	1946	4934	6880
		Psoriatic Arthritis	rs1130864	C	T	1	CRP	rs1130864	G	A		1.024	0.935	1.121	0.024	0.046	0.616	1946	4934	6880
		Psoriatic Arthritis	rs1800947	C	G	1	CRP	rs1800947	G	C		1.071	0.898	1.277	0.069	0.09	0.4444	1946	4934	6880
		Psoriasis Cutaneous	rs3093077	T	G	1	CRP	rs3093077	A	C		1.133	0.948	1.355	0.125	0.091	0.1718	1363	3517	4880
		Psoriasis Cutaneous	rs1205	T	C	1	CRP	rs1205	C	T		1.02	0.925	1.125	0.02	0.05	0.6888	1363	3517	4880
		Psoriasis Cutaneous	rs1130864	C	T	1	CRP	rs1130864	G	A		1.004	0.911	1.106	0.004	0.049	0.9361	1363	3517	4880
		Psoriasis Cutaneous	rs1800947	C	G	1	CRP	rs1800947	G	C		1.031	0.841	1.264	0.031	0.104	0.7677	1363	3517	4880
		Psoriasis Vulgaris	rs3093077	T	G	1	CRP	rs3093077	A	C		1.079	0.954	1.22	0.076	0.063	0.2254	4007	4934	8941
		Psoriasis Vulgaris	rs1205	T	C	1	CRP	rs1205	T	C		1.026	0.961	1.095	0.026	0.033	0.4403	4007	4934	8941
		Psoriasis Vulgaris	rs1130864	C	T	1	CRP	rs1130864	G	A		1.026	0.961	1.096	0.026	0.034	0.4367	4007	4934	8941
		Psoriasis Vulgaris	rs1800947	C	G	1	CRP	rs1800947	G	C		1.04	0.913	1.185	0.039	0.067	0.5558	4007	4934	8941
		Rheumatoid Arthritis	rs3093077	T	G	1	CRP	rs3093077	A	C		0.962	0.875	1.057	-0.039	0.048	0.546	5537	20164	25702
		Rheumatoid Arthritis	rs1205	T	C	1	CRP	rs1205	C	T		1.004	0.954	1.056	0.004	0.026	0.65	5537	20155	25691
		Rheumatoid Arthritis	rs1130864	C	T	1	CRP	rs1130864	G	A		0.944	0.887	1.006	-0.057	0.032	0.02616	3497	18025	21522
		Rheumatoid Arthritis	rs1800947	C	G	1	CRP	rs1800947	G	C		0.937	0.845	1.038	-0.066	0.053	0.8715	4013	9560	13573
		Systemic Lupus Erythematosus	rs3093077	T	G	1	CRP	rs3093077	C	A		1	0.836	1.196	0	0.091	0.6562	1311	3340	4651
		Systemic Lupus Erythematosus	rs1205	T	C	1	CRP	rs2794520	C	T		0.911	0.827	1.005	-0.093	0.05	0.2283	1311	3340	4651
		Systemic Lupus Erythematosus	rs1130864	C	T	1	CRP	rs12093699	G	A		0.961	0.871	1.059	-0.04	0.05	0.04477	1311	3340	4651
		Systemic Lupus Erythematosus	rs1800947	C	G	1	CRP	─	─	─		─	─	─	─	─	─	─	─	─
		Systemic Sclerosis	rs3093077	T	G	1	CRP	rs3093077	C	A		1	0.887	1.18	0.023	0.073	0.7506	2340	5178	7518
		Systemic Sclerosis	rs1205	T	C	1	CRP	rs1205	T	C		1	0.944	1.092	0.015	0.037	0.6892	2342	5163	7505
		Systemic Sclerosis	rs1130864	C	T	1	CRP	rs1130864	A	G		0.982	0.911	1.057	-0.019	0.038	0.6256	2322	5136	7458
		Systemic Sclerosis	rs1800947	C	G	1	CRP	─	─	─		─	─	─	─	─	─	─	─	─
		Type 1 Diabetes	rs3093077	T	G	1	CRP	─	─	─		─	─	─	─	─	─	─	─	─
		Type 1 Diabetes	rs1205	T	C	1	CRP	rs1205	C	T		0.991	0.941	1.044	-0.009	0.026	0.7349	9934	16956	26890
		Type 1 Diabetes	rs1130864	C	T	1	CRP	rs1130864	G	A		1.039	0.986	1.095	0.038	0.027	0.1513	9934	16956	26890
		Type 1 Diabetes	rs1800947	C	G	1	CRP	─	─	─		─	─	─	─	─	─	─	─	─
		Ulcerative Colitis	rs3093077	T	G	1	CRP	rs3093077	A	C		1.046	0.953	1.148	0.045	0.047	0.3476	6687	19718	26405
		Ulcerative Colitis	rs1205	T	C	1	CRP	rs1205	T	C		1.018	0.974	1.063	0.018	0.022	0.4357	6687	19718	26405
		Ulcerative Colitis	rs1130864	C	T	1	CRP	rs1130864	A	G		0.992	0.949	1.037	-0.008	0.023	0.7346	6687	19718	26405
		Ulcerative Colitis	rs1800947	C	G	1	CRP	rs1800947	C	G		0.999	0.901	1.108	-0.001	0.053	0.987	6687	19718	26405
		Knee Osteoarthritis	rs3093077	T	G	1	CRP	rs3093077	C	A		─	─	─	0.015	0.05	0.7627	5755	18505	24260
		Knee Osteoarthritis	rs1205	T	C	1	CRP	rs1205	C	T		─	─	─	0.022	0.025	0.3687	5755	18505	24260
		Knee Osteoarthritis	rs1130864	C	T	1	CRP	rs1130864	G	A		─	─	─	-0.034	0.025	0.1866	5755	18505	24260
		Knee Osteoarthritis	rs1800947	C	G	1	CRP	rs1800947	G	C		─	─	─	-0.073	0.05	0.1412	5755	18505	24260
		Cardiovascular
		Coronary Artery Disease	rs3093077	T	G	1	CRP	rs3093077	A	C		1.01719	0.985407	1.05	0.017046	0.0161975	0.292623	60801	123504	184305
		Coronary Artery Disease	rs1205	T	C	1	CRP	rs1205	T	C		1.00065	0.981717	1.01994	0.000648	0.009745	0.946983	60801	123504	184305
		Coronary Artery Disease	rs1130864	C	T	1	CRP	rs1130864	A	G		0.992918	0.972921	1.01333	-0.007107	0.0103805	0.493564	60801	123504	184305
		Coronary Artery Disease	rs1800947	C	G	1	CRP	rs1800947	G	C		0.993892	0.949855	1.03997	-0.006127	0.0231225	0.791025	60801	123504	184305
		Diastolic Bloodpressure	rs3093077	T	G	1	CRP	rs3093077	A	C		─	─	─	0.076	0.128	0.552	─	─	67321
		Diastolic Bloodpressure	rs1205	T	C	1	CRP	rs1205	C	T		─	─	─	-0.158	0.065	0.01531	─	─	68822
		Diastolic Bloodpressure	rs1130864	C	T	1	CRP	rs1417938	A	T		─	─	─	-0.108	0.066	0.09819	─	─	68689
		Diastolic Bloodpressure	rs1800947	C	G	1	CRP	rs1800947	G	C		─	─	─	-0.036	0.147	0.8088	─	─	43686
		Ischemic Stroke (all types)	rs3093077	T	G	1	CRP	rs3093077	C	A		─	─	─	-0.033	0.068	0.6288	3548	5972	9520
		Ischemic Stroke (all types)	rs1205	T	C	1	CRP	rs1205	T	C		─	─	─	0.047	0.033	0.1614	3548	5972	9520
		Ischemic Stroke (all types)	rs1130864	C	T	1	CRP	rs1130864	G	A		─	─	─	0.011	0.034	0.7504	3548	5972	9520
		Ischemic Stroke (all types)	rs1800947	C	G	1	CRP	rs1800947	C	G		─	─	─	0.022	0.066	0.7335	3548	5972	9520
		Ischemic Stroke (Cardioembolic Stroke)	rs3093077	T	G	1	CRP	rs3093077	C	A		─	─	─	-0.021	0.126	0.8652	790	5972	6762
		Ischemic Stroke (Cardioembolic Stroke)	rs1205	T	C	1	CRP	rs1205	T	C		─	─	─	0.011	0.059	0.8543	790	5972	6762
		Ischemic Stroke (Cardioembolic Stroke)	rs1130864	C	T	1	CRP	rs1130864	G	A		─	─	─	0.012	0.059	0.8423	790	5972	6762
		Ischemic Stroke (Cardioembolic Stroke)	rs1800947	C	G	1	CRP	rs1800947	C	G		─	─	─	-0.048	0.112	0.6689	790	5972	6762
		Ischemic Stroke (Large Vessel Disease)	rs3093077	T	G	1	CRP	rs3093077	C	A		─	─	─	-0.197	0.111	0.07672	844	5972	6816
		Ischemic Stroke (Large Vessel Disease)	rs1205	T	C	1	CRP	rs1205	T	C		─	─	─	0.09	0.058	0.1233	844	5972	6816
		Ischemic Stroke (Large Vessel Disease)	rs1130864	C	T	1	CRP	rs1130864	G	A		─	─	─	-0.04	0.059	0.4954	844	5972	6816
		Ischemic Stroke (Large Vessel Disease)	rs1800947	C	G	1	CRP	rs1800947	C	G		─	─	─	0.069	0.114	0.5459	844	5972	6816
		Ischemic Stroke (Small Vessel Disease)	rs3093077	T	G	1	CRP	rs3093077	C	A		─	─	─	0.192	0.146	0.1877	580	5972	6552
		Ischemic Stroke (Small Vessel Disease)	rs1205	T	C	1	CRP	rs1205	T	C		─	─	─	0.034	0.066	0.6125	580	5972	6552
		Ischemic Stroke (Small Vessel Disease)	rs1130864	C	T	1	CRP	rs1130864	G	A		─	─	─	0.078	0.066	0.2324	580	5972	6552
		Ischemic Stroke (Small Vessel Disease)	rs1800947	C	G	1	CRP	rs1800947	C	G		─	─	─	0.062	0.135	0.6481	580	5972	6552
		Systolic Bloodpressure	rs3093077	T	G	1	CRP	rs3093077	A	C		─	─	─	0.008	0.2	0.9681	─	─	67368
		Systolic Bloodpressure	rs1205	T	C	1	CRP	rs1205	C	T		─	─	─	-0.286	0.103	0.005345	─	─	68827
		Systolic Bloodpressure	rs1130864	C	T	1	CRP	rs1417938	A	T		─	─	─	-0.187	0.103	0.06965	─	─	68692
		Systolic Bloodpressure	rs1800947	C	G	1	CRP	rs1800947	G	C		─	─	─	-0.2	0.233	0.3898	─	─	43480
		Metabolic
		Body Mass Index	rs3093077	T	G	1	CRP	rs3093077	C	A		─	─	─	0	0.01	0.9896	─	─	123837
		Body Mass Index	rs1205	T	C	1	CRP	rs1205	C	T		─	─	─	0.003	0.005	0.5337	─	─	123864
		Body Mass Index	rs1130864	C	T	1	CRP	rs1130864	G	A		─	─	─	-0.011	0.007	0.1186	─	─	67240
		Body Mass Index	rs1800947	C	G	1	CRP	rs1800947	C	G		─	─	─	0.006	0.011	0.6198	─	─	110634
		Type 2 Diabetes	rs3093077	T	G	1	CRP	rs3093077	A	C		1.08	0.99	1.177	0.077	0.044	0.0814	─	─	22570
		Type 2 Diabetes	rs1205	T	C	1	CRP	rs1205	T	C		1.019	0.976	1.063	0.019	0.022	0.391	─	─	22570
		Type 2 Diabetes	rs1130864	C	T	1	CRP	rs1417938	A	T		1.002	0.961	1.045	0.002	0.022	0.927	─	─	22570
		Type 2 Diabetes	rs1800947	C	G	1	CRP	rs1800947	G	C		1.006	0.898	1.128	0.006	0.058	0.919	─	─	13971
		Chronic Kidney Disease	rs3093077	T	G	1	CRP	rs3093077	C	A		─	─	─	0.007	0.044	0.8835	6271	68083	74354
		Chronic Kidney Disease	rs1205	T	C	1	CRP	rs1205	C	T		─	─	─	-0.014	0.022	0.5369	6271	68083	74354
		Chronic Kidney Disease	rs1130864	C	T	1	CRP	rs1130864	G	A		─	─	─	-0.007	0.023	0.7678	6271	68083	74354
		Chronic Kidney Disease	rs1800947	C	G	1	CRP	rs1800947	C	G		─	─	─	0.023	0.046	0.6129	6271	68083	74354
		eGFR for creatinine	rs3093077	T	G	1	CRP	rs3093077	C	A		─	─	─	0	0.003	0.875	─	─	74354
		eGFR for creatinine	rs1205	T	C	1	CRP	rs1205	C	T		─	─	─	-0.001	0.001	0.625	─	─	74354
		eGFR for creatinine	rs1130864	C	T	1	CRP	rs1130864	G	A		─	─	─	0.001	0.001	0.329	─	─	74354
		eGFR for creatinine	rs1800947	C	G	1	CRP	rs1800947	C	G		─	─	─	0.001	0.003	0.869	─	─	74354
		Serum Albumin levels	rs3093077	T	G	1	CRP	rs3093077	C	A		─	─	─	0.001	0.004	0.7729	─	─	53188
		Serum Albumin levels	rs1205	T	C	1	CRP	rs1205	C	T		─	─	─	0.001	0.002	0.6035	─	─	53189
		Serum Albumin levels	rs1130864	C	T	1	CRP	rs1130864	G	A		─	─	─	0.001	0.002	0.5436	─	─	38231
		Serum Albumin levels	rs1800947	C	G	1	CRP	rs1800947	G	C		─	─	─	0.001	0.004	0.867	─	─	49950
		Serum Protein levels	rs3093077	T	G	1	CRP	rs3093077	C	A		─	─	─	-0.006	0.008	0.4148	─	─	25536
		Serum Protein levels	rs1205	T	C	1	CRP	rs1205	C	T		─	─	─	0.002	0.004	0.7036	─	─	25537
		Serum Protein levels	rs1130864	C	T	1	CRP	rs1130864	G	A		─	─	─	0.013	0.006	0.03301	─	─	12156
		Serum Protein levels	rs1800947	C	G	1	CRP	rs1800947	G	C		─	─	─	0.007	0.009	0.4076	─	─	25537
		Neurodegenerative
		Amyotrophic Lateral Sclerosis	rs3093077	T	G	1	CRP	─	─	─		─	─	─	─	─	─	─	─	─
		Amyotrophic Lateral Sclerosis	rs1205	T	C	1	CRP	rs2794520	C	T		1.019	0.961	1.08	0.019	0.03	0.5285	─	─	12260
		Amyotrophic Lateral Sclerosis	rs1130864	C	T	1	CRP	rs12093699	G	A		0.943	0.889	1	-0.059	0.03	0.04865	─	─	12252
		Amyotrophic Lateral Sclerosis	rs1800947	C	G	1	CRP	─	─	─		─	─	─	─	─	─	─	─	─
		Alzheimer's Disease	rs3093077	T	G	1	CRP	rs11265260	G	A		0.888	0.775	1.018	-0.119	0.058	0.08794	4663	8357	13020
		Alzheimer's Disease	rs1205	T	C	1	CRP	─	─	─		─	─	─	─	─	─	─	─	─
		Alzheimer's Disease	rs1130864	C	T	1	CRP	rs12093699	G	A		1	0.943	1.06	0	0.029	0.9879	4663	8357	13020
		Alzheimer's Disease	rs1800947	C	G	1	CRP	─	─	─		─	─	─	─	─	─	─	─	─
		Parkinsons's Disease	rs3093077	T	G	1	CRP	rs3093077	A	C		1.04	0.969	1.118	0.04	0.036	0.2778	5333	12019	17352
		Parkinsons's Disease	rs1205	T	C	1	CRP	rs2794520	A	G		1	0.963	1.038	0	0.019	0.992	5333	12019	17352
		Parkinsons's Disease	rs1130864	C	T	1	CRP	rs12093699	A	G		1.02	0.983	1.058	0.02	0.019	0.3035	5333	12019	17352
		Parkinsons's Disease	rs1800947	C	G	1	CRP	─	─	─		─	─	─	─	─	─	─	─	─
		Psychiatric
		Autism	rs3093077	T	G	1	CRP	rs3093077	T	G		0.941	─	─	-0.06	0.117	0.5157	90	1476	1566
		Autism	rs1205	T	C	1	CRP	rs7553007	C	T		1.03	─	─	0.03	0.05	0.587	90	1476	1566
		Autism	rs1130864	C	T	1	CRP	rs3116651	C	T		1.003	─	─	0.003	0.003	0.955	90	1476	1566
		Autism	rs1800947	C	G	1	CRP	─	─	─		─	─	─	─	─	─	─	─	─
		Bipolar Disorder	rs3093077	T	G	1	CRP	rs3093077	C	A		0.965	0.876	1.064	-0.035	0.05	0.4787	7481	9250	16731
		Bipolar Disorder	rs1205	T	C	1	CRP	rs1205	T	C		1.053	1.004	1.105	0.052	0.025	0.03448	7481	9250	16731
		Bipolar Disorder	rs1130864	C	T	1	CRP	rs1130864	G	A		0.999	0.951	1.05	-0.001	0.025	0.977	7481	9250	16731
		Bipolar Disorder	rs1800947	C	G	1	CRP	rs1800947	C	G		0.984	0.868	1.116	-0.016	0.064	0.8046	7481	9250	16731
		Major Depressive Disorder	rs3093077	T	G	1	CRP	rs3093077	C	A		0.999	0.914	1.091	-0.001	0.045	0.9771	9240	9519	18759
		Major Depressive Disorder	rs1205	T	C	1	CRP	rs1205	C	T		0.998	0.955	1.043	-0.002	0.023	0.9304	9240	9519	18759
		Major Depressive Disorder	rs1130864	C	T	1	CRP	rs1130864	G	A		0.986	0.943	1.032	-0.014	0.023	0.5513	9240	9519	18759
		Major Depressive Disorder	rs1800947	C	G	1	CRP	─	─	─		─	─	─	─	─	─	─	─	─
		Schizophrenia	rs3093077	T	G	1	CRP	rs3093077	C	A		1.008	0.967	1.051	0.008	0.021	0.6897	34241	45604	79845
		Schizophrenia	rs1205	T	C	1	CRP	rs1205	C	T		1.021	0.999	1.043	0.02	0.011	0.3567	34241	45604	79845
		Schizophrenia	rs1130864	C	T	1	CRP	rs1130864	G	A		0.986	0.963	1.008	-0.015	0.012	0.9056	34241	45604	79845
		Schizophrenia	rs1800947	C	G	1	CRP	─	─	─		─	─	─	─	─	─	─	─	─
	B : CRP multilocus genetic risk score (GRSGWAS)- CRP lookup SNPs and association summary statistics in consortia
		CRP associated variants in consortium data										Summary statistics for CRP associated variants in consortium data
		Disease / Trait Class	Requested SNP rsID	Requested SNP CRP lowering allele	Requested SNP CRP increasing allele	Chromosome	Nearest Gene	Lookup SNP rsID	Lookup SNP non-coded allele	Lookup SNP coded allele		Odds Ratio for coded allele	95 % Confidence Interval lower bound for coded allele	95 % Confidence Interval upper bound for coded allele	Beta for coded allele	Standard Error for coded allele	Meta P-value	N Cases	N Controls	N Total
		Autoimmune / Inflammatory
		Crohn's Disease	rs12037222	G	A	1	PABPC4	rs12037222	G	A		0.922	0.874	0.972	-0.082	0.027	0.00266	6333	15056	21389
		Crohn's Disease	rs4420065	T	C	1	LEPR	rs4420065	T	C		1.024	0.978	1.072	0.024	0.023	0.3072	6333	15056	21389
		Crohn's Disease	rs4129267	T	C	1	IL6R	rs4129267	T	C		0.935	0.894	0.979	-0.067	0.023	0.004084	6333	15056	21389
		Crohn's Disease	rs2794520	T	C	1	CRP	rs2794520	T	C		0.959	0.914	1.005	-0.042	0.024	0.07861	6333	15056	21389
		Crohn's Disease	rs12239046	T	C	1	NLRP3	rs12239046	T	C		1.016	0.968	1.066	0.016	0.025	0.5224	6333	15056	21389
		Crohn's Disease	rs1260326	C	T	2	GCKR	rs1260326	T	C		1.09	1.042	1.14	0.086	0.023	0.0001924	6333	15056	21389
		Crohn's Disease	rs6734238	A	G	2	IL1F10	rs6734238	A	G		0.976	0.933	1.021	-0.024	0.023	0.2949	6333	15056	21389
		Crohn's Disease	rs4705952	A	G	5	IRF1	rs4705952	A	G		1.094	1.032	1.16	0.09	0.03	0.002495	6333	15056	21389
		Crohn's Disease	rs6901250	G	A	6	GPRC6A	rs6901250	A	G		0.974	0.928	1.023	-0.026	0.025	0.2923	6333	15056	21389
		Crohn's Disease	rs13233571	T	C	7	BCL7B	rs13233571	T	C		0.914	0.851	0.983	-0.089	0.037	0.01476	6333	15056	21389
		Crohn's Disease	rs9987289	A	G	8	PPP1R3B	─	─	─		─	─	─	─	─	─	─	─	─
		Crohn's Disease	rs10745954	G	A	12	ASCL1	rs1588886	A	G		1.003	0.959	1.049	0.003	0.023	0.8967	6333	15056	21389
		Crohn's Disease	rs1183910	A	G	12	HNF1A	rs1183910	G	A		0.999	0.952	1.048	-0.001	0.025	0.9574	6333	15056	21389
		Crohn's Disease	rs340029	C	T	15	RORA	rs340029	T	C		1.011	0.964	1.06	0.011	0.024	0.6407	6333	15056	21389
		Crohn's Disease	rs10521222	T	C	16	SALL1	rs10521222	T	C		1.119	1.004	1.247	0.112	0.055	0.04307	6333	15056	21389
		Crohn's Disease	rs2847281	G	A	18	PTPN2	rs2847281	A	G		1.079	1.031	1.13	0.076	0.023	0.001194	6333	15056	21389
		Crohn's Disease	rs4420638	G	A	19	APOC1	rs4420638	A	G		1.03	0.955	1.111	0.03	0.039	0.4477	6333	15056	21389
		Crohn's Disease	rs1800961	T	C	20	HNF4A	rs1800961	T	C		0.994	0.837	1.182	-0.006	0.088	0.9497	6333	15056	21389
		Celiac Disease	rs12037222	G	A	1	PABPC4	rs12037222	A	G		1.103	1.041	1.169	0.098	0.03	0.0009335	4533	10750	15283
		Celiac Disease	rs4420065	T	C	1	LEPR	rs4420065	T	C		1.044	0.993	1.098	0.043	0.026	0.09068	4533	10750	15283
		Celiac Disease	rs4129267	T	C	1	IL6R	rs4129267	T	C		0.966	0.919	1.016	-0.034	0.026	0.1845	4533	10750	15283
		Celiac Disease	rs2794520	T	C	1	CRP	rs2794520	T	C		1.007	0.956	1.061	0.007	0.027	0.8011	4533	10750	15283
		Celiac Disease	rs12239046	T	C	1	NLRP3	rs12239046	T	C		1.046	0.994	1.1	0.045	0.026	0.08156	4533	10750	15283
		Celiac Disease	rs1260326	C	T	2	GCKR	rs1260326	T	C		1.062	1.01	1.117	0.06	0.026	0.018	4533	10750	15283
		Celiac Disease	rs6734238	A	G	2	IL1F10	rs6734238	G	A		1.001	0.952	1.053	0.001	0.026	0.9777	4533	10750	15283
		Celiac Disease	rs4705952	A	G	5	IRF1	rs4705952	G	A		0.995	0.939	1.055	-0.005	0.03	0.864	4533	10750	15283
		Celiac Disease	rs6901250	G	A	6	GPRC6A	rs6901250	A	G		1	0.949	1.054	0	0.027	0.9863	4533	10750	15283
		Celiac Disease	rs13233571	T	C	7	BCL7B	rs13233571	T	C		0.99	0.918	1.068	-0.01	0.039	0.7915	4533	10750	15283
		Celiac Disease	rs9987289	A	G	8	PPP1R3B	rs9987289	A	G		1.027	0.946	1.115	0.027	0.042	0.5277	4533	10750	15283
		Celiac Disease	rs10745954	G	A	12	ASCL1	rs10745954	A	G		1.018	0.969	1.069	0.018	0.025	0.4851	4533	10750	15283
		Celiac Disease	rs1183910	A	G	12	HNF1A	rs1183910	A	G		0.969	0.919	1.022	-0.031	0.027	0.2449	4533	10750	15283
		Celiac Disease	rs340029	C	T	15	RORA	rs340029	C	T		1.035	0.984	1.089	0.034	0.026	0.1799	4533	10750	15283
		Celiac Disease	rs10521222	T	C	16	SALL1	rs10521222	T	C		0.962	0.854	1.084	-0.039	0.061	0.5264	4533	10750	15283
		Celiac Disease	rs2847281	G	A	18	PTPN2	rs2847281	G	A		0.929	0.884	0.977	-0.074	0.026	0.004049	4533	10750	15283
		Celiac Disease	rs4420638	G	A	19	APOC1	rs4420638	A	G		0.921	0.853	0.994	-0.082	0.039	0.0301	3795	8153	11948
		Celiac Disease	rs1800961	T	C	20	HNF4A	rs1800961	T	C		1.043	0.909	1.196	0.042	0.07	0.545	4533	10750	15283
		Inflammatory Bowel Disease	rs12037222	G	A	1	PABPC4	rs2293476	C	G		1.04	1	1.081	0.039	0.02	0.04926	13020	34774	47794
		Inflammatory Bowel Disease	rs4420065	T	C	1	LEPR	rs4420065	T	C		1.016	0.982	1.051	0.016	0.017	0.3663	13020	34774	47794
		Inflammatory Bowel Disease	rs4129267	T	C	1	IL6R	rs4129267	T	C		0.984	0.951	1.017	-0.017	0.017	0.3302	13020	34774	47794
		Inflammatory Bowel Disease	rs2794520	T	C	1	CRP	rs2794520	T	C		0.994	0.96	1.029	-0.006	0.018	0.7307	13020	34774	47794
		Inflammatory Bowel Disease	rs12239046	T	C	1	NLRP3	rs12239046	T	C		0.986	0.953	1.021	-0.014	0.018	0.4311	13020	34774	47794
		Inflammatory Bowel Disease	rs1260326	C	T	2	GCKR	rs1260326	T	C		1.066	1.031	1.102	0.064	0.017	0.0001811	13020	34774	47794
		Inflammatory Bowel Disease	rs6734238	A	G	2	IL1F10	rs6734238	A	G		0.988	0.955	1.021	-0.012	0.017	0.4643	13020	34774	47794
		Inflammatory Bowel Disease	rs4705952	A	G	5	IRF1	rs4705952	A	G		1.064	1.021	1.109	0.062	0.021	0.003292	13020	34774	47794
		Inflammatory Bowel Disease	rs6901250	G	A	6	GPRC6A	rs6901250	A	G		1.005	0.97	1.041	0.005	0.018	0.786	13020	34774	47794
		Inflammatory Bowel Disease	rs13233571	T	C	7	BCL7B	rs13233571	T	C		0.935	0.888	0.985	-0.067	0.027	0.01222	13020	34774	47794
		Inflammatory Bowel Disease	rs9987289	A	G	8	PPP1R3B	─	─	─		─	─	─	─	─	─	─	─	─
		Inflammatory Bowel Disease	rs10745954	G	A	12	ASCL1	rs1588886	A	G		1.004	0.971	1.038	0.004	0.017	0.8332	13020	34774	47794
		Inflammatory Bowel Disease	rs1183910	A	G	12	HNF1A	─	─	─		─	─	─	─	─	─	─	─	─
		Inflammatory Bowel Disease	rs340029	C	T	15	RORA	rs340029	T	C		0.992	0.959	1.027	-0.008	0.017	0.6584	13020	34774	47794
		Inflammatory Bowel Disease	rs10521222	T	C	16	SALL1	rs10521222	T	C		1.051	0.966	1.144	0.05	0.043	0.2528	13020	34774	47794
		Inflammatory Bowel Disease	rs2847281	G	A	18	PTPN2	rs2847281	A	G		1.063	1.028	1.099	0.061	0.017	0.0003958	13020	34774	47794
		Inflammatory Bowel Disease	rs4420638	G	A	19	APOC1	─	─	─		─	─	─	─	─	─	─	─	─
		Inflammatory Bowel Disease	rs1800961	T	C	20	HNF4A	rs1800961	T	C		0.91	0.811	1.021	-0.095	0.059	0.1081	13020	34774	47794
		Psoriatic Arthritis	rs12037222	G	A	1	PABPC4	rs12037222	A	G		1.007	0.911	1.114	0.007	0.051	0.8935	1946	4934	6880
		Psoriatic Arthritis	rs4420065	T	C	1	LEPR	rs4420065	C	T		1.015	0.931	1.107	0.015	0.044	0.7435	1946	4934	6880
		Psoriatic Arthritis	rs4129267	T	C	1	IL6R	rs4129267	T	C		1.072	0.983	1.169	0.07	0.044	0.1137	1946	4934	6880
		Psoriatic Arthritis	rs2794520	T	C	1	CRP	rs2794520	T	C		1.082	0.989	1.183	0.079	0.046	0.08503	1946	4934	6880
		Psoriatic Arthritis	rs12239046	T	C	1	NLRP3	rs12239046	T	C		1.026	0.94	1.12	0.026	0.045	0.5686	1946	4934	6880
		Psoriatic Arthritis	rs1260326	C	T	2	GCKR	rs1260326	C	T		1.111	1.02	1.211	0.105	0.044	0.01593	1946	4934	6880
		Psoriatic Arthritis	rs6734238	A	G	2	IL1F10	rs6734238	A	G		1.098	1.009	1.195	0.093	0.043	0.03002	1946	4934	6880
		Psoriatic Arthritis	rs4705952	A	G	5	IRF1	rs4705952	G	A		1.133	1.019	1.26	0.125	0.054	0.02173	1946	4934	6880
		Psoriatic Arthritis	rs6901250	G	A	6	GPRC6A	rs6901250	G	A		1.012	0.922	1.111	0.012	0.047	0.8045	1946	4934	6880
		Psoriatic Arthritis	rs13233571	T	C	7	BCL7B	rs13233571	T	C		1.078	0.946	1.228	0.075	0.067	0.2595	1946	4934	6880
		Psoriatic Arthritis	rs9987289	A	G	8	PPP1R3B	rs9987289	A	G		1.09	0.931	1.277	0.086	0.081	0.284	1946	4934	6880
		Psoriatic Arthritis	rs10745954	G	A	12	ASCL1	rs10745954	G	A		1.007	0.926	1.095	0.007	0.043	0.8638	1946	4934	6880
		Psoriatic Arthritis	rs1183910	A	G	12	HNF1A	rs1183910	G	A		1.017	0.929	1.113	0.017	0.046	0.7213	1946	4934	6880
		Psoriatic Arthritis	rs340029	C	T	15	RORA	rs340029	T	C		1.093	1.002	1.193	0.089	0.045	0.04483	1946	4934	6880
		Psoriatic Arthritis	rs10521222	T	C	16	SALL1	rs10521222	C	T		1.197	0.935	1.532	0.18	0.126	0.153	1946	4934	6880
		Psoriatic Arthritis	rs2847281	G	A	18	PTPN2	rs2847281	G	A		1.033	0.948	1.126	0.032	0.044	0.4614	1946	4934	6880
		Psoriatic Arthritis	rs4420638	G	A	19	APOC1	rs4420638	A	G		─	─	─	─	─	─	─	─	─
		Psoriatic Arthritis	rs1800961	T	C	20	HNF4A	rs1800961	T	C		1.096	0.838	1.433	0.092	0.137	0.5042	1946	4934	6880
		Psoriasis Cutaneous	rs12037222	G	A	1	PABPC4	rs12037222	A	G		1.083	0.97	1.209	0.08	0.056	0.1577	1363	3517	4880
		Psoriasis Cutaneous	rs4420065	T	C	1	LEPR	rs4420065	T	C		1.017	0.926	1.117	0.017	0.048	0.7233	1363	3517	4880
		Psoriasis Cutaneous	rs4129267	T	C	1	IL6R	rs4129267	T	C		1.027	0.935	1.128	0.027	0.048	0.5787	1363	3517	4880
		Psoriasis Cutaneous	rs2794520	T	C	1	CRP	rs2794520	C	T		1.024	0.929	1.129	0.024	0.05	0.6282	1363	3517	4880
		Psoriasis Cutaneous	rs12239046	T	C	1	NLRP3	rs12239046	C	T		1.042	0.949	1.145	0.041	0.048	0.389	1363	3517	4880
		Psoriasis Cutaneous	rs1260326	C	T	2	GCKR	rs1260326	T	C		1.014	0.922	1.115	0.014	0.049	0.7685	1363	3517	4880
		Psoriasis Cutaneous	rs6734238	A	G	2	IL1F10	rs6734238	G	A		1.048	0.956	1.149	0.047	0.047	0.3203	1363	3517	4880
		Psoriasis Cutaneous	rs4705952	A	G	5	IRF1	rs4705952	G	A		1.103	0.977	1.245	0.098	0.062	0.1134	1363	3517	4880
		Psoriasis Cutaneous	rs6901250	G	A	6	GPRC6A	rs6901250	G	A		1.146	1.034	1.271	0.136	0.053	0.009593	1363	3517	4880
		Psoriasis Cutaneous	rs13233571	T	C	7	BCL7B	rs13233571	C	T		1.07	0.929	1.233	0.068	0.072	0.3504	1363	3517	4880
		Psoriasis Cutaneous	rs9987289	A	G	8	PPP1R3B	rs9987289	A	G		1.051	0.885	1.248	0.05	0.088	0.568	1363	3517	4880
		Psoriasis Cutaneous	rs10745954	G	A	12	ASCL1	rs10745954	G	A		1.079	0.984	1.183	0.076	0.047	0.1072	1363	3517	4880
		Psoriasis Cutaneous	rs1183910	A	G	12	HNF1A	rs1183910	A	G		1.018	0.922	1.123	0.018	0.05	0.7293	1363	3517	4880
		Psoriasis Cutaneous	rs340029	C	T	15	RORA	rs340029	C	T		1.011	0.92	1.111	0.011	0.048	0.8178	1363	3517	4880
		Psoriasis Cutaneous	rs10521222	T	C	16	SALL1	rs10521222	C	T		1.125	0.907	1.395	0.118	0.11	0.2826	1363	3517	4880
		Psoriasis Cutaneous	rs2847281	G	A	18	PTPN2	rs2847281	G	A		1.064	0.97	1.167	0.062	0.047	0.1887	1363	3517	4880
		Psoriasis Cutaneous	rs4420638	G	A	19	APOC1	rs4420638	A	G		─	─	─	─	─	─	─	─	─
		Psoriasis Cutaneous	rs1800961	T	C	20	HNF4A	rs1800961	T	C		1.157	0.864	1.549	0.146	0.149	0.3288	1363	3517	4880
		Psoriasis Vulgaris	rs12037222	G	A	1	PABPC4	rs12037222	A	G		1.053	0.978	1.134	0.052	0.038	0.1666	4007	4934	8941
		Psoriasis Vulgaris	rs4420065	T	C	1	LEPR	rs4420065	T	C		1.012	0.95	1.078	0.012	0.032	0.7096	4007	4934	8941
		Psoriasis Vulgaris	rs4129267	T	C	1	IL6R	rs4129267	T	C		1.04	0.977	1.108	0.039	0.032	0.2195	4007	4934	8941
		Psoriasis Vulgaris	rs2794520	T	C	1	CRP	rs2794520	T	C		1.021	0.957	1.09	0.021	0.033	0.5297	4007	4934	8941
		Psoriasis Vulgaris	rs12239046	T	C	1	NLRP3	rs12239046	T	C		1.008	0.946	1.075	0.008	0.033	0.809	4007	4934	8941
		Psoriasis Vulgaris	rs1260326	C	T	2	GCKR	rs1260326	C	T		1.051	0.987	1.119	0.05	0.032	0.123	4007	4934	8941
		Psoriasis Vulgaris	rs6734238	A	G	2	IL1F10	rs6734238	A	G		1.019	0.958	1.084	0.019	0.032	0.554	4007	4934	8941
		Psoriasis Vulgaris	rs4705952	A	G	5	IRF1	rs4705952	G	A		1.097	1.014	1.186	0.093	0.04	0.0204	4007	4934	8941
		Psoriasis Vulgaris	rs6901250	G	A	6	GPRC6A	rs6901250	G	A		1.053	0.983	1.128	0.052	0.035	0.1415	4007	4934	8941
		Psoriasis Vulgaris	rs13233571	T	C	7	BCL7B	rs13233571	T	C		1.023	0.93	1.126	0.023	0.049	0.641	4007	4934	8941
		Psoriasis Vulgaris	rs9987289	A	G	8	PPP1R3B	rs9987289	A	G		1.051	0.938	1.178	0.05	0.058	0.3938	4007	4934	8941
		Psoriasis Vulgaris	rs10745954	G	A	12	ASCL1	rs10745954	G	A		1.043	0.981	1.109	0.042	0.031	0.1805	4007	4934	8941
		Psoriasis Vulgaris	rs1183910	A	G	12	HNF1A	rs1183910	G	A		1.022	0.957	1.091	0.022	0.033	0.5245	4007	4934	8941
		Psoriasis Vulgaris	rs340029	C	T	15	RORA	rs340029	T	C		1.036	0.972	1.104	0.035	0.032	0.2717	4007	4934	8941
		Psoriasis Vulgaris	rs10521222	T	C	16	SALL1	rs10521222	C	T		1.09	0.925	1.285	0.086	0.084	0.3053	4007	4934	8941
		Psoriasis Vulgaris	rs2847281	G	A	18	PTPN2	rs2847281	G	A		1.038	0.975	1.105	0.037	0.032	0.2368	4007	4934	8941
		Psoriasis Vulgaris	rs4420638	G	A	19	APOC1	rs4420638	A	G		─	─	─	─	─	─	─	─	─
		Psoriasis Vulgaris	rs1800961	T	C	20	HNF4A	rs1800961	T	C		1.075	0.888	1.302	0.072	0.098	0.462	4007	4934	8941
		Rheumatoid Arthritis	rs12037222	G	A	1	PABPC4	rs12037222	G	A		0.996	0.941	1.053	-0.004	0.029	0.827	5538	20165	25703
		Rheumatoid Arthritis	rs4420065	T	C	1	LEPR	rs4420065	C	T		1.05	0.999	1.103	0.049	0.025	0.1426	5536	20154	25690
		Rheumatoid Arthritis	rs4129267	T	C	1	IL6R	rs4129267	C	T		0.932	0.887	0.979	-0.071	0.025	0.02519	5538	20165	25703
		Rheumatoid Arthritis	rs2794520	T	C	1	CRP	rs2794520	C	T		1.004	0.955	1.057	0.004	0.026	0.6262	5535	20158	25693
		Rheumatoid Arthritis	rs12239046	T	C	1	NLRP3	rs12239046	C	T		0.946	0.9	0.995	-0.055	0.026	0.17	5538	20164	25701
		Rheumatoid Arthritis	rs1260326	C	T	2	GCKR	rs1260326	C	T		0.944	0.898	0.992	-0.058	0.025	0.2125	5533	20160	25693
		Rheumatoid Arthritis	rs6734238	A	G	2	IL1F10	rs6734238	A	G		1.045	0.995	1.097	0.044	0.025	0.00391	5537	20155	25691
		Rheumatoid Arthritis	rs4705952	A	G	5	IRF1	rs4705952	A	G		1.036	0.979	1.097	0.035	0.029	0.3761	5537	20165	25702
		Rheumatoid Arthritis	rs6901250	G	A	6	GPRC6A	rs6901250	G	A		0.997	0.947	1.05	-0.003	0.026	0.8715	5537	20160	25697
		Rheumatoid Arthritis	rs13233571	T	C	7	BCL7B	rs13233571	C	T		0.996	0.93	1.067	-0.004	0.035	0.9734	5538	20163	25701
		Rheumatoid Arthritis	rs9987289	A	G	8	PPP1R3B	rs9987289	G	A		1.044	0.968	1.127	0.043	0.039	0.5737	5538	20166	25704
		Rheumatoid Arthritis	rs10745954	G	A	12	ASCL1	rs10745954	A	G		1.019	0.971	1.07	0.019	0.025	0.8354	5536	20155	25691
		Rheumatoid Arthritis	rs1183910	A	G	12	HNF1A	rs1183910	G	A		1.009	0.959	1.062	0.009	0.026	0.5196	5537	20159	25696
		Rheumatoid Arthritis	rs340029	C	T	15	RORA	rs340029	T	C		0.959	0.913	1.009	-0.041	0.025	0.2353	5537	20168	25705
		Rheumatoid Arthritis	rs10521222	T	C	16	SALL1	rs10521222	C	T		0.827	0.718	0.952	-0.19	0.072	0.05137	3530	8111	11641
		Rheumatoid Arthritis	rs2847281	G	A	18	PTPN2	rs2847281	A	G		0.938	0.893	0.986	-0.064	0.025	0.0005369	5538	20165	25703
		Rheumatoid Arthritis	rs4420638	G	A	19	APOC1	rs4420638	A	G		1.098	1.02	1.182	0.093	0.038	0.02972	4009	9549	13558
		Rheumatoid Arthritis	rs1800961	T	C	20	HNF4A	rs1800961	C	T		1.253	1.083	1.449	0.225	0.074	0.1368	4013	9561	13574
		Systemic Lupus Erythematosus	rs12037222	G	A	1	PABPC4	rs4660293	G	A		1.014	0.911	1.129	0.014	0.055	0.7756	1311	3340	4651
		Systemic Lupus Erythematosus	rs4420065	T	C	1	LEPR	rs2211651	G	T		1.037	0.944	1.139	0.036	0.048	0.4944	1311	3340	4651
		Systemic Lupus Erythematosus	rs4129267	T	C	1	IL6R	rs4129267	C	T		1.016	0.927	1.115	0.016	0.047	0.6379	1311	3340	4651
		Systemic Lupus Erythematosus	rs2794520	T	C	1	CRP	rs2794520	C	T		0.911	0.827	1.005	-0.093	0.05	0.2283	1311	3340	4651
		Systemic Lupus Erythematosus	rs12239046	T	C	1	NLRP3	rs10157379	C	T		0.939	0.856	1.031	-0.063	0.048	0.7417	1311	3340	4651
		Systemic Lupus Erythematosus	rs1260326	C	T	2	GCKR	rs1260326	C	T		0.944	0.861	1.034	-0.058	0.047	0.8293	1311	3340	4651
		Systemic Lupus Erythematosus	rs6734238	A	G	2	IL1F10	rs13410964	G	A		0.968	0.882	1.061	-0.033	0.047	0.4899	1311	3340	4651
		Systemic Lupus Erythematosus	rs4705952	A	G	5	IRF1	─	─	─		─	─	─	─	─	─	─	─	─
		Systemic Lupus Erythematosus	rs6901250	G	A	6	GPRC6A	─	─	─		─	─	─	─	─	─	─	─	─
		Systemic Lupus Erythematosus	rs13233571	T	C	7	BCL7B	rs714052	G	A		0.964	0.834	1.115	-0.037	0.074	0.7387	1311	3340	4651
		Systemic Lupus Erythematosus	rs9987289	A	G	8	PPP1R3B	─	─	─		─	─	─	─	─	─	─	─	─
		Systemic Lupus Erythematosus	rs10745954	G	A	12	ASCL1	─	─	─		─	─	─	─	─	─	─	─	─
		Systemic Lupus Erythematosus	rs1183910	A	G	12	HNF1A	─	─	─		─	─	─	─	─	─	─	─	─
		Systemic Lupus Erythematosus	rs340029	C	T	15	RORA	rs340029	C	T		0.995	0.907	1.093	-0.005	0.048	0.645	1311	3340	4651
		Systemic Lupus Erythematosus	rs10521222	T	C	16	SALL1	rs10521222	C	T		0.806	0.655	0.993	-0.215	0.106	0.07023	1311	3340	4651
		Systemic Lupus Erythematosus	rs2847281	G	A	18	PTPN2	─	─	─		─	─	─	─	─	─	─	─	─
		Systemic Lupus Erythematosus	rs4420638	G	A	19	APOC1	─	─	─		─	─	─	─	─	─	─	─	─
		Systemic Lupus Erythematosus	rs1800961	T	C	20	HNF4A	rs1800961	C	T		0.998	0.743	1.34	-0.002	0.15	0.206	1311	3340	4651
		Systemic Sclerosis	rs12037222	G	A	1	PABPC4	─	─	─		─	─	─	─	─	─	─	─	─
		Systemic Sclerosis	rs4420065	T	C	1	LEPR	rs4420065	T	C		0.986	0.917	1.059	-0.015	0.037	0.6903	2324	5123	7447
		Systemic Sclerosis	rs4129267	T	C	1	IL6R	rs4129267	T	C		0.931	0.868	0.999	-0.071	0.036	0.04803	2355	5183	7538
		Systemic Sclerosis	rs2794520	T	C	1	CRP	rs2794520	T	C		1	0.941	1.088	0.012	0.037	0.7527	2354	5185	7539
		Systemic Sclerosis	rs12239046	T	C	1	NLRP3	─	─	─		─	─	─	─	─	─	─	─	─
		Systemic Sclerosis	rs1260326	C	T	2	GCKR	rs1260326	T	C		1	0.963	1.106	0.031	0.035	0.3687	2356	5129	7485
		Systemic Sclerosis	rs6734238	A	G	2	IL1F10	rs6734238	G	A		1	0.944	1.085	0.012	0.035	0.7295	2353	5180	7533
		Systemic Sclerosis	rs4705952	A	G	5	IRF1	─	─	─		─	─	─	─	─	─	─	─	─
		Systemic Sclerosis	rs6901250	G	A	6	GPRC6A	rs6901250	A	G		1	0.997	1.157	0.071	0.038	0.06091	2307	5044	7351
		Systemic Sclerosis	rs13233571	T	C	7	BCL7B	rs13233571	T	C		1.02	0.913	1.139	0.02	0.056	0.7203	2342	5140	7482
		Systemic Sclerosis	rs9987289	A	G	8	PPP1R3B	─	─	─		─	─	─	─	─	─	─	─	─
		Systemic Sclerosis	rs10745954	G	A	12	ASCL1	─	─	─		─	─	─	─	─	─	─	─	─
		Systemic Sclerosis	rs1183910	A	G	12	HNF1A	─	─	─		─	─	─	─	─	─	─	─	─
		Systemic Sclerosis	rs340029	C	T	15	RORA	rs340029	C	T		0.993	0.925	1.066	-0.007	0.036	0.845	2355	5150	7505
		Systemic Sclerosis	rs10521222	T	C	16	SALL1	rs10521222	T	C		1.03	0.881	1.204	0.03	0.08	0.7116	2356	5179	7535
		Systemic Sclerosis	rs2847281	G	A	18	PTPN2	rs2847281	G	A		1	0.948	1.092	0.017	0.036	0.6318	2310	5119	7429
		Systemic Sclerosis	rs4420638	G	A	19	APOC1	─	─	─		─	─	─	─	─	─	─	─	─
		Systemic Sclerosis	rs1800961	T	C	20	HNF4A	rs1800961	T	C		0.985	0.801	1.211	-0.015	0.106	0.8854	2356	5187	7543
		Type 1 Diabetes	rs12037222	G	A	1	PABPC4	rs12037222	G	A		1.061	1.002	1.123	0.059	0.029	0.04376	9934	16956	26890
		Type 1 Diabetes	rs4420065	T	C	1	LEPR	rs4420065	C	T		0.987	0.939	1.038	-0.013	0.026	0.6194	9934	16956	26890
		Type 1 Diabetes	rs4129267	T	C	1	IL6R	rs4129267	C	T		0.953	0.907	1.002	-0.048	0.025	0.0595	9934	16956	26890
		Type 1 Diabetes	rs2794520	T	C	1	CRP	rs2794520	C	T		0.991	0.941	1.044	-0.009	0.026	0.7426	9934	16956	26890
		Type 1 Diabetes	rs12239046	T	C	1	NLRP3	rs12239046	C	T		0.977	0.93	1.027	-0.023	0.025	0.3675	9934	16956	26890
		Type 1 Diabetes	rs1260326	C	T	2	GCKR	rs1260326	C	T		0.968	0.921	1.017	-0.032	0.025	0.2022	9934	16956	26890
		Type 1 Diabetes	rs6734238	A	G	2	IL1F10	rs6734238	G	A		0.991	0.943	1.041	-0.009	0.025	0.7232	9934	16956	26890
		Type 1 Diabetes	rs4705952	A	G	5	IRF1	rs4705952	G	A		0.949	0.89	1.011	-0.053	0.033	0.1076	9934	16956	26890
		Type 1 Diabetes	rs6901250	G	A	6	GPRC6A	rs6901250	G	A		0.966	0.917	1.018	-0.034	0.027	0.1971	9934	16956	26890
		Type 1 Diabetes	rs13233571	T	C	7	BCL7B	rs13233571	C	T		0.928	0.86	1.002	-0.074	0.039	0.0568	9934	16956	26890
		Type 1 Diabetes	rs9987289	A	G	8	PPP1R3B	rs9987289	G	A		0.961	0.879	1.051	-0.04	0.046	0.3804	9934	16956	26890
		Type 1 Diabetes	rs10745954	G	A	12	ASCL1	rs10745954	G	A		0.987	0.941	1.037	-0.013	0.025	0.6082	9934	16956	26890
		Type 1 Diabetes	rs1183910	A	G	12	HNF1A	rs1183910	G	A		1.033	0.981	1.088	0.033	0.027	0.2179	9934	16956	26890
		Type 1 Diabetes	rs340029	C	T	15	RORA	rs340029	C	T		0.978	0.93	1.029	-0.022	0.026	0.3979	9934	16956	26890
		Type 1 Diabetes	rs10521222	T	C	16	SALL1	─	─	─		─	─	─	─	─	─	─	─	─
		Type 1 Diabetes	rs2847281	G	A	18	PTPN2	rs2847281	G	A		1.091	1.038	1.147	0.088	0.026	0.0005927	9934	16956	26890
		Type 1 Diabetes	rs4420638	G	A	19	APOC1	─	─	─		─	─	─	─	─	─	─	─	─
		Type 1 Diabetes	rs1800961	T	C	20	HNF4A	─	─	─		─	─	─	─	─	─	─	─	─
		Ulcerative Colitis	rs12037222	G	A	1	PABPC4	rs12037222	G	A		0.995	0.944	1.049	-0.005	0.027	0.8477	6687	19718	26405
		Ulcerative Colitis	rs4420065	T	C	1	LEPR	rs4420065	T	C		1.017	0.974	1.061	0.017	0.022	0.4406	6687	19718	26405
		Ulcerative Colitis	rs4129267	T	C	1	IL6R	rs4129267	T	C		1.006	0.964	1.049	0.006	0.022	0.782	6687	19718	26405
		Ulcerative Colitis	rs2794520	T	C	1	CRP	rs2794520	T	C		1.013	0.97	1.058	0.013	0.022	0.5569	6687	19718	26405
		Ulcerative Colitis	rs12239046	T	C	1	NLRP3	rs12239046	T	C		0.979	0.939	1.022	-0.021	0.022	0.338	6687	19718	26405
		Ulcerative Colitis	rs1260326	C	T	2	GCKR	rs1260326	T	C		1.062	1.018	1.108	0.06	0.022	0.005298	6687	19718	26405
		Ulcerative Colitis	rs6734238	A	G	2	IL1F10	rs6734238	A	G		0.995	0.954	1.037	-0.005	0.021	0.8087	6687	19718	26405
		Ulcerative Colitis	rs4705952	A	G	5	IRF1	rs4705952	A	G		1.04	0.989	1.094	0.039	0.026	0.1329	6687	19718	26405
		Ulcerative Colitis	rs6901250	G	A	6	GPRC6A	rs6901250	A	G		1.022	0.978	1.068	0.022	0.023	0.3353	6687	19718	26405
		Ulcerative Colitis	rs13233571	T	C	7	BCL7B	rs13233571	T	C		0.972	0.91	1.037	-0.029	0.033	0.3842	6687	19718	26405
		Ulcerative Colitis	rs9987289	A	G	8	PPP1R3B	─	─	─		─	─	─	─	─	─	─	─	─
		Ulcerative Colitis	rs10745954	G	A	12	ASCL1	rs1588886	A	G		1.011	0.97	1.054	0.011	0.021	0.6108	6687	19718	26405
		Ulcerative Colitis	rs1183910	A	G	12	HNF1A	rs1183910	G	A		0.946	0.903	0.992	-0.055	0.024	0.02175	6687	19718	26405
		Ulcerative Colitis	rs340029	C	T	15	RORA	rs340029	T	C		0.979	0.938	1.021	-0.021	0.022	0.3249	6687	19718	26405
		Ulcerative Colitis	rs10521222	T	C	16	SALL1	rs10521222	T	C		0.974	0.872	1.088	-0.026	0.056	0.6415	6687	19718	26405
		Ulcerative Colitis	rs2847281	G	A	18	PTPN2	rs2847281	A	G		1.057	1.013	1.103	0.055	0.022	0.01122	6687	19718	26405
		Ulcerative Colitis	rs4420638	G	A	19	APOC1	rs4420638	A	G		0.968	0.891	1.052	-0.032	0.043	0.4491	6687	19718	26405
		Ulcerative Colitis	rs1800961	T	C	20	HNF4A	rs1800961	T	C		0.87	0.757	1	-0.139	0.071	0.05039	6687	19718	26405
		Knee Osteoarthritis	rs12037222	G	A	1	PABPC4	rs12037222	G	A		─	─	─	0.057	0.028	0.04097	5755	18505	24260
		Knee Osteoarthritis	rs4420065	T	C	1	LEPR	rs4420065	C	T		─	─	─	0.025	0.024	0.2919	5755	18505	24260
		Knee Osteoarthritis	rs4129267	T	C	1	IL6R	rs4129267	C	T		─	─	─	-0.038	0.024	0.103	5755	18505	24260
		Knee Osteoarthritis	rs2794520	T	C	1	CRP	rs2794520	C	T		─	─	─	0.02	0.025	0.4177	5755	18505	24260
		Knee Osteoarthritis	rs12239046	T	C	1	NLRP3	rs12239046	C	T		─	─	─	0.008	0.024	0.7294	5755	18505	24260
		Knee Osteoarthritis	rs1260326	C	T	2	GCKR	rs1260326	C	T		─	─	─	0.014	0.024	0.5586	5755	18505	24260
		Knee Osteoarthritis	rs6734238	A	G	2	IL1F10	rs6734238	G	A		─	─	─	-0.008	0.024	0.7461	5755	18505	24260
		Knee Osteoarthritis	rs4705952	A	G	5	IRF1	rs4705952	G	A		─	─	─	-0.04	0.031	0.1924	5755	18505	24260
		Knee Osteoarthritis	rs6901250	G	A	6	GPRC6A	rs6901250	G	A		─	─	─	-0.012	0.026	0.6494	5755	18505	24260
		Knee Osteoarthritis	rs13233571	T	C	7	BCL7B	rs13233571	C	T		─	─	─	-0.061	0.036	0.09361	5755	18505	24260
		Knee Osteoarthritis	rs9987289	A	G	8	PPP1R3B	rs9987289	G	A		─	─	─	0.029	0.042	0.494	5755	18505	24260
		Knee Osteoarthritis	rs10745954	G	A	12	ASCL1	rs10745954	G	A		─	─	─	0.009	0.023	0.7004	5755	18505	24260
		Knee Osteoarthritis	rs1183910	A	G	12	HNF1A	rs1183910	G	A		─	─	─	-0.01	0.025	0.6796	5755	18505	24260
		Knee Osteoarthritis	rs340029	C	T	15	RORA	rs340029	C	T		─	─	─	0.046	0.024	0.05624	5755	18505	24260
		Knee Osteoarthritis	rs10521222	T	C	16	SALL1	rs10521222	C	T		─	─	─	0.044	0.058	0.4479	5755	18505	24260
		Knee Osteoarthritis	rs2847281	G	A	18	PTPN2	rs2847281	G	A		─	─	─	0.013	0.024	0.5918	5755	18505	24260
		Knee Osteoarthritis	rs4420638	G	A	19	APOC1	rs4420638	G	A		─	─	─	0.129	0.042	0.002228	5755	18505	24260
		Knee Osteoarthritis	rs1800961	T	C	20	HNF4A	rs1800961	C	T		─	─	─	-0.049	0.065	0.4504	5755	18505	24260
		Cardiovascular
		Coronary Artery Disease	rs12037222	G	A	1	PABPC4	rs12037222	A	G		0.98	0.957	1.004	-0.02	0.012	0.0953	60801	123504	184305
		Coronary Artery Disease	rs4420065	T	C	1	LEPR	rs4420065	C	T		1.003	0.985	1.022	0.003	0.01	0.727	60801	123504	184305
		Coronary Artery Disease	rs4129267	T	C	1	IL6R	rs4129267	T	C		1.05	1.031	1.07	0.049	0.01	2.21e-07	60801	123504	184305
		Coronary Artery Disease	rs2794520	T	C	1	CRP	rs2794520	T	C		1.001	0.983	1.021	0.001	0.01	0.882	60801	123504	184305
		Coronary Artery Disease	rs12239046	T	C	1	NLRP3	rs12239046	T	C		1.012	0.993	1.031	0.012	0.01	0.206	60801	123504	184305
		Coronary Artery Disease	rs1260326	C	T	2	GCKR	rs1260326	T	C		1.003	0.985	1.022	0.003	0.01	0.735	60801	123504	184305
		Coronary Artery Disease	rs6734238	A	G	2	IL1F10	rs6734238	G	A		1.023	1.003	1.043	0.023	0.01	0.0222	60801	123504	184305
		Coronary Artery Disease	rs4705952	A	G	5	IRF1	rs4705952	G	A		1.005	0.985	1.026	0.005	0.01	0.628	60801	123504	184305
		Coronary Artery Disease	rs6901250	G	A	6	GPRC6A	rs6901250	A	G		0.998	0.979	1.018	-0.002	0.01	0.853	60801	123504	184305
		Coronary Artery Disease	rs13233571	T	C	7	BCL7B	rs13233571	T	C		0.994	0.965	1.023	-0.006	0.015	0.68	60801	123504	184305
		Coronary Artery Disease	rs9987289	A	G	8	PPP1R3B	rs9987289	A	G		1.001	0.97	1.033	0.001	0.016	0.944	60801	123504	184305
		Coronary Artery Disease	rs10745954	G	A	12	ASCL1	rs10745954	A	G		1.021	1.002	1.039	0.02	0.009	0.0297	60801	123504	184305
		Coronary Artery Disease	rs1183910	A	G	12	HNF1A	rs1183910	A	G		0.958	0.94	0.976	-0.043	0.01	9.32e-06	60801	123504	184305
		Coronary Artery Disease	rs340029	C	T	15	RORA	rs340029	C	T		0.993	0.974	1.012	-0.007	0.01	0.486	60801	123504	184305
		Coronary Artery Disease	rs10521222	T	C	16	SALL1	rs10521222	T	C		0.985	0.929	1.044	-0.015	0.03	0.606	60801	123504	184305
		Coronary Artery Disease	rs2847281	G	A	18	PTPN2	rs2847281	G	A		1.012	0.993	1.032	0.012	0.01	0.212	60801	123504	184305
		Coronary Artery Disease	rs4420638	G	A	19	APOC1	rs4420638	G	A		0.912	0.887	0.938	-0.092	0.014	7.07e-11	60801	123504	184305
		Coronary Artery Disease	rs1800961	T	C	20	HNF4A	rs1800961	T	C		1.028	0.973	1.087	0.028	0.028	0.321	60801	123504	184305
		Diastolic Bloodpressure	rs12037222	G	A	1	PABPC4	rs12037222	A	G		─	─	─	-0.22	0.074	0.003092	─	─	67880
		Diastolic Bloodpressure	rs4420065	T	C	1	LEPR	rs4420065	C	T		─	─	─	-0.041	0.064	0.5254	─	─	65966
		Diastolic Bloodpressure	rs4129267	T	C	1	IL6R	rs4129267	C	T		─	─	─	-0.047	0.063	0.4513	─	─	68976
		Diastolic Bloodpressure	rs2794520	T	C	1	CRP	rs2794520	C	T		─	─	─	-0.162	0.065	0.01258	─	─	69196
		Diastolic Bloodpressure	rs12239046	T	C	1	NLRP3	rs12239046	C	T		─	─	─	0.097	0.066	0.1398	─	─	60600
		Diastolic Bloodpressure	rs1260326	C	T	2	GCKR	rs1260326	C	T		─	─	─	0.019	0.063	0.7585	─	─	68609
		Diastolic Bloodpressure	rs6734238	A	G	2	IL1F10	rs6734238	A	G		─	─	─	-0.109	0.063	0.08105	─	─	69303
		Diastolic Bloodpressure	rs4705952	A	G	5	IRF1	rs4705952	A	G		─	─	─	-0.011	0.081	0.891	─	─	56514
		Diastolic Bloodpressure	rs6901250	G	A	6	GPRC6A	rs6901250	A	G		─	─	─	0.107	0.066	0.1054	─	─	67518
		Diastolic Bloodpressure	rs13233571	T	C	7	BCL7B	rs13233571	C	T		─	─	─	-0.174	0.096	0.07004	─	─	68151
		Diastolic Bloodpressure	rs9987289	A	G	8	PPP1R3B	rs9987289	A	G		─	─	─	-0.047	0.109	0.6634	─	─	66541
		Diastolic Bloodpressure	rs10745954	G	A	12	ASCL1	rs10745954	A	G		─	─	─	-0.034	0.061	0.5815	─	─	69372
		Diastolic Bloodpressure	rs1183910	A	G	12	HNF1A	rs1183910	A	G		─	─	─	-0.014	0.066	0.832	─	─	67545
		Diastolic Bloodpressure	rs340029	C	T	15	RORA	rs340029	C	T		─	─	─	-0.021	0.065	0.7516	─	─	65484
		Diastolic Bloodpressure	rs10521222	T	C	16	SALL1	rs10521222	C	T		─	─	─	0.295	0.202	0.1452	─	─	35027
		Diastolic Bloodpressure	rs2847281	G	A	18	PTPN2	rs2847281	A	G		─	─	─	-0.059	0.063	0.3498	─	─	68443
		Diastolic Bloodpressure	rs4420638	G	A	19	APOC1	rs4420638	A	G		─	─	─	-0.221	0.103	0.032	─	─	43118
		Diastolic Bloodpressure	rs1800961	T	C	20	HNF4A	rs1800961	C	T		─	─	─	0.225	0.217	0.3006	─	─	40909
		Ischemic Stroke (all types)	rs12037222	G	A	1	PABPC4	rs12037222	G	A		─	─	─	0.018	0.037	0.6267	3548	5972	9520
		Ischemic Stroke (all types)	rs4420065	T	C	1	LEPR	rs4420065	T	C		─	─	─	-0.044	0.032	0.1697	3548	5972	9520
		Ischemic Stroke (all types)	rs4129267	T	C	1	IL6R	rs4129267	T	C		─	─	─	0.044	0.032	0.1665	3548	5972	9520
		Ischemic Stroke (all types)	rs2794520	T	C	1	CRP	rs2794520	T	C		─	─	─	0.048	0.033	0.1526	3548	5972	9520
		Ischemic Stroke (all types)	rs12239046	T	C	1	NLRP3	rs12239046	T	C		─	─	─	0.048	0.032	0.1281	3548	5972	9520
		Ischemic Stroke (all types)	rs1260326	C	T	2	GCKR	rs1260326	T	C		─	─	─	-0.026	0.031	0.4147	3548	5972	9520
		Ischemic Stroke (all types)	rs6734238	A	G	2	IL1F10	rs6734238	G	A		─	─	─	0.013	0.032	0.6915	3548	5972	9520
		Ischemic Stroke (all types)	rs4705952	A	G	5	IRF1	rs4705952	G	A		─	─	─	0.015	0.04	0.7062	3548	5972	9520
		Ischemic Stroke (all types)	rs6901250	G	A	6	GPRC6A	rs6901250	G	A		─	─	─	0.008	0.033	0.8192	3548	5972	9520
		Ischemic Stroke (all types)	rs13233571	T	C	7	BCL7B	rs13233571	T	C		─	─	─	0.002	0.048	0.9671	3548	5972	9520
		Ischemic Stroke (all types)	rs9987289	A	G	8	PPP1R3B	rs9987289	G	A		─	─	─	0.101	0.054	0.06152	3548	5972	9520
		Ischemic Stroke (all types)	rs10745954	G	A	12	ASCL1	rs10745954	G	A		─	─	─	0.05	0.031	0.108	3548	5972	9520
		Ischemic Stroke (all types)	rs1183910	A	G	12	HNF1A	rs1183910	G	A		─	─	─	0.03	0.033	0.3677	3548	5972	9520
		Ischemic Stroke (all types)	rs340029	C	T	15	RORA	rs340029	T	C		─	─	─	0	0.032	0.9902	3548	5972	9520
		Ischemic Stroke (all types)	rs10521222	T	C	16	SALL1	rs10521222	T	C		─	─	─	-0.012	0.093	0.9008	3548	5972	9520
		Ischemic Stroke (all types)	rs2847281	G	A	18	PTPN2	rs2847281	G	A		─	─	─	-0.035	0.032	0.265	3548	5972	9520
		Ischemic Stroke (all types)	rs4420638	G	A	19	APOC1	rs4420638	G	A		─	─	─	0.019	0.05	0.7067	3548	5972	9520
		Ischemic Stroke (all types)	rs1800961	T	C	20	HNF4A	rs1800961	T	C		─	─	─	-0.098	0.106	0.3535	3548	5972	9520
		Ischemic Stroke (Cardioembolic Stroke)	rs12037222	G	A	1	PABPC4	rs12037222	G	A		─	─	─	0.102	0.065	0.1144	790	5972	6762
		Ischemic Stroke (Cardioembolic Stroke)	rs4420065	T	C	1	LEPR	rs4420065	T	C		─	─	─	-0.036	0.057	0.528	790	5972	6762
		Ischemic Stroke (Cardioembolic Stroke)	rs4129267	T	C	1	IL6R	rs4129267	T	C		─	─	─	0.02	0.057	0.7189	790	5972	6762
		Ischemic Stroke (Cardioembolic Stroke)	rs2794520	T	C	1	CRP	rs2794520	T	C		─	─	─	0.012	0.059	0.8364	790	5972	6762
		Ischemic Stroke (Cardioembolic Stroke)	rs12239046	T	C	1	NLRP3	rs12239046	T	C		─	─	─	0.004	0.057	0.9447	790	5972	6762
		Ischemic Stroke (Cardioembolic Stroke)	rs1260326	C	T	2	GCKR	rs1260326	T	C		─	─	─	-0.009	0.056	0.8698	790	5972	6762
		Ischemic Stroke (Cardioembolic Stroke)	rs6734238	A	G	2	IL1F10	rs6734238	G	A		─	─	─	0.066	0.056	0.2433	790	5972	6762
		Ischemic Stroke (Cardioembolic Stroke)	rs4705952	A	G	5	IRF1	rs4705952	G	A		─	─	─	-0.066	0.069	0.3384	790	5972	6762
		Ischemic Stroke (Cardioembolic Stroke)	rs6901250	G	A	6	GPRC6A	rs6901250	G	A		─	─	─	0.027	0.059	0.6499	790	5972	6762
		Ischemic Stroke (Cardioembolic Stroke)	rs13233571	T	C	7	BCL7B	rs13233571	T	C		─	─	─	-0.064	0.085	0.4519	790	5972	6762
		Ischemic Stroke (Cardioembolic Stroke)	rs9987289	A	G	8	PPP1R3B	rs9987289	G	A		─	─	─	0.195	0.094	0.03762	790	5972	6762
		Ischemic Stroke (Cardioembolic Stroke)	rs10745954	G	A	12	ASCL1	rs10745954	G	A		─	─	─	0.065	0.055	0.2387	790	5972	6762
		Ischemic Stroke (Cardioembolic Stroke)	rs1183910	A	G	12	HNF1A	rs1183910	G	A		─	─	─	0.068	0.059	0.2501	790	5972	6762
		Ischemic Stroke (Cardioembolic Stroke)	rs340029	C	T	15	RORA	rs340029	T	C		─	─	─	0.028	0.056	0.6173	790	5972	6762
		Ischemic Stroke (Cardioembolic Stroke)	rs10521222	T	C	16	SALL1	rs10521222	T	C		─	─	─	0.142	0.173	0.412	790	5972	6762
		Ischemic Stroke (Cardioembolic Stroke)	rs2847281	G	A	18	PTPN2	rs2847281	G	A		─	─	─	-0.098	0.057	0.08502	790	5972	6762
		Ischemic Stroke (Cardioembolic Stroke)	rs4420638	G	A	19	APOC1	rs4420638	G	A		─	─	─	0.114	0.093	0.2204	790	5972	6762
		Ischemic Stroke (Cardioembolic Stroke)	rs1800961	T	C	20	HNF4A	rs1800961	T	C		─	─	─	-0.057	0.195	0.7701	790	5972	6762
		Ischemic Stroke (Large Vessel Disease)	rs12037222	G	A	1	PABPC4	rs12037222	G	A		─	─	─	-0.014	0.065	0.8282	844	5972	6816
		Ischemic Stroke (Large Vessel Disease)	rs4420065	T	C	1	LEPR	rs4420065	T	C		─	─	─	0.058	0.056	0.2992	844	5972	6816
		Ischemic Stroke (Large Vessel Disease)	rs4129267	T	C	1	IL6R	rs4129267	T	C		─	─	─	-0.042	0.055	0.4447	844	5972	6816
		Ischemic Stroke (Large Vessel Disease)	rs2794520	T	C	1	CRP	rs2794520	T	C		─	─	─	0.089	0.058	0.1247	844	5972	6816
		Ischemic Stroke (Large Vessel Disease)	rs12239046	T	C	1	NLRP3	rs12239046	T	C		─	─	─	0.063	0.056	0.2598	844	5972	6816
		Ischemic Stroke (Large Vessel Disease)	rs1260326	C	T	2	GCKR	rs1260326	T	C		─	─	─	0.014	0.054	0.8018	844	5972	6816
		Ischemic Stroke (Large Vessel Disease)	rs6734238	A	G	2	IL1F10	rs6734238	G	A		─	─	─	0.001	0.054	0.9807	844	5972	6816
		Ischemic Stroke (Large Vessel Disease)	rs4705952	A	G	5	IRF1	rs4705952	G	A		─	─	─	-0.032	0.068	0.6391	844	5972	6816
		Ischemic Stroke (Large Vessel Disease)	rs6901250	G	A	6	GPRC6A	rs6901250	G	A		─	─	─	0.046	0.057	0.4244	844	5972	6816
		Ischemic Stroke (Large Vessel Disease)	rs13233571	T	C	7	BCL7B	rs13233571	T	C		─	─	─	0.041	0.085	0.6325	844	5972	6816
		Ischemic Stroke (Large Vessel Disease)	rs9987289	A	G	8	PPP1R3B	rs9987289	G	A		─	─	─	-0.001	0.097	0.9893	844	5972	6816
		Ischemic Stroke (Large Vessel Disease)	rs10745954	G	A	12	ASCL1	rs10745954	G	A		─	─	─	0.015	0.053	0.7851	844	5972	6816
		Ischemic Stroke (Large Vessel Disease)	rs1183910	A	G	12	HNF1A	rs1183910	G	A		─	─	─	-0.038	0.059	0.5152	844	5972	6816
		Ischemic Stroke (Large Vessel Disease)	rs340029	C	T	15	RORA	rs340029	T	C		─	─	─	-0.082	0.055	0.1367	844	5972	6816
		Ischemic Stroke (Large Vessel Disease)	rs10521222	T	C	16	SALL1	rs10521222	T	C		─	─	─	-0.074	0.159	0.6428	844	5972	6816
		Ischemic Stroke (Large Vessel Disease)	rs2847281	G	A	18	PTPN2	rs2847281	G	A		─	─	─	-0.011	0.055	0.8349	844	5972	6816
		Ischemic Stroke (Large Vessel Disease)	rs4420638	G	A	19	APOC1	rs4420638	G	A		─	─	─	-0.011	0.088	0.9048	844	5972	6816
		Ischemic Stroke (Large Vessel Disease)	rs1800961	T	C	20	HNF4A	rs1800961	T	C		─	─	─	0.134	0.2	0.5037	844	5972	6816
		Ischemic Stroke (Small Vessel Disease)	rs12037222	G	A	1	PABPC4	rs12037222	G	A		─	─	─	0.012	0.074	0.8716	580	5972	6552
		Ischemic Stroke (Small Vessel Disease)	rs4420065	T	C	1	LEPR	rs4420065	T	C		─	─	─	-0.064	0.064	0.3197	580	5972	6552
		Ischemic Stroke (Small Vessel Disease)	rs4129267	T	C	1	IL6R	rs4129267	T	C		─	─	─	0.051	0.063	0.4165	580	5972	6552
		Ischemic Stroke (Small Vessel Disease)	rs2794520	T	C	1	CRP	rs2794520	T	C		─	─	─	0.035	0.066	0.5944	580	5972	6552
		Ischemic Stroke (Small Vessel Disease)	rs12239046	T	C	1	NLRP3	rs12239046	T	C		─	─	─	0.028	0.064	0.6613	580	5972	6552
		Ischemic Stroke (Small Vessel Disease)	rs1260326	C	T	2	GCKR	rs1260326	T	C		─	─	─	-0.074	0.062	0.231	580	5972	6552
		Ischemic Stroke (Small Vessel Disease)	rs6734238	A	G	2	IL1F10	rs6734238	G	A		─	─	─	0.001	0.063	0.9908	580	5972	6552
		Ischemic Stroke (Small Vessel Disease)	rs4705952	A	G	5	IRF1	rs4705952	G	A		─	─	─	0.192	0.085	0.02416	580	5972	6552
		Ischemic Stroke (Small Vessel Disease)	rs6901250	G	A	6	GPRC6A	rs6901250	G	A		─	─	─	0.017	0.067	0.8004	580	5972	6552
		Ischemic Stroke (Small Vessel Disease)	rs13233571	T	C	7	BCL7B	rs13233571	T	C		─	─	─	-0.078	0.094	0.4078	580	5972	6552
		Ischemic Stroke (Small Vessel Disease)	rs9987289	A	G	8	PPP1R3B	rs9987289	G	A		─	─	─	0.063	0.108	0.5561	580	5972	6552
		Ischemic Stroke (Small Vessel Disease)	rs10745954	G	A	12	ASCL1	rs10745954	G	A		─	─	─	0.005	0.062	0.9386	580	5972	6552
		Ischemic Stroke (Small Vessel Disease)	rs1183910	A	G	12	HNF1A	rs1183910	G	A		─	─	─	0.055	0.066	0.4115	580	5972	6552
		Ischemic Stroke (Small Vessel Disease)	rs340029	C	T	15	RORA	rs340029	T	C		─	─	─	0.077	0.063	0.2208	580	5972	6552
		Ischemic Stroke (Small Vessel Disease)	rs10521222	T	C	16	SALL1	rs10521222	T	C		─	─	─	-0.102	0.182	0.5743	580	5972	6552
		Ischemic Stroke (Small Vessel Disease)	rs2847281	G	A	18	PTPN2	rs2847281	G	A		─	─	─	0.007	0.063	0.9154	580	5972	6552
		Ischemic Stroke (Small Vessel Disease)	rs4420638	G	A	19	APOC1	rs4420638	G	A		─	─	─	-0.083	0.096	0.3899	580	5972	6552
		Ischemic Stroke (Small Vessel Disease)	rs1800961	T	C	20	HNF4A	rs1800961	T	C		─	─	─	-0.099	0.208	0.6353	580	5972	6552
		Systolic Bloodpressure	rs12037222	G	A	1	PABPC4	rs12037222	A	G		─	─	─	-0.342	0.118	0.003708	─	─	67888
		Systolic Bloodpressure	rs4420065	T	C	1	LEPR	rs4420065	C	T		─	─	─	-0.086	0.101	0.3944	─	─	65988
		Systolic Bloodpressure	rs4129267	T	C	1	IL6R	rs4129267	C	T		─	─	─	-0.068	0.1	0.4948	─	─	68977
		Systolic Bloodpressure	rs2794520	T	C	1	CRP	rs2794520	C	T		─	─	─	-0.294	0.102	0.004036	─	─	69186
		Systolic Bloodpressure	rs12239046	T	C	1	NLRP3	rs12239046	C	T		─	─	─	0.063	0.104	0.5445	─	─	60617
		Systolic Bloodpressure	rs1260326	C	T	2	GCKR	rs1260326	C	T		─	─	─	0.102	0.099	0.3033	─	─	68614
		Systolic Bloodpressure	rs6734238	A	G	2	IL1F10	rs6734238	A	G		─	─	─	-0.029	0.099	0.7732	─	─	69311
		Systolic Bloodpressure	rs4705952	A	G	5	IRF1	rs4705952	A	G		─	─	─	-0.222	0.128	0.08374	─	─	56592
		Systolic Bloodpressure	rs6901250	G	A	6	GPRC6A	rs6901250	A	G		─	─	─	0.076	0.104	0.4655	─	─	67543
		Systolic Bloodpressure	rs13233571	T	C	7	BCL7B	rs13233571	C	T		─	─	─	-0.105	0.151	0.4849	─	─	68175
		Systolic Bloodpressure	rs9987289	A	G	8	PPP1R3B	rs9987289	A	G		─	─	─	-0.095	0.169	0.5749	─	─	66543
		Systolic Bloodpressure	rs10745954	G	A	12	ASCL1	rs10745954	A	G		─	─	─	-0.024	0.097	0.8078	─	─	69368
		Systolic Bloodpressure	rs1183910	A	G	12	HNF1A	rs1183910	A	G		─	─	─	-0.077	0.104	0.459	─	─	67585
		Systolic Bloodpressure	rs340029	C	T	15	RORA	rs340029	C	T		─	─	─	0.02	0.103	0.8451	─	─	65502
		Systolic Bloodpressure	rs10521222	T	C	16	SALL1	rs10521222	C	T		─	─	─	0.295	0.323	0.3605	─	─	35551
		Systolic Bloodpressure	rs2847281	G	A	18	PTPN2	rs2847281	A	G		─	─	─	-0.14	0.099	0.1579	─	─	68473
		Systolic Bloodpressure	rs4420638	G	A	19	APOC1	rs4420638	A	G		─	─	─	-0.171	0.164	0.2972	─	─	43081
		Systolic Bloodpressure	rs1800961	T	C	20	HNF4A	rs1800961	C	T		─	─	─	-0.215	0.347	0.5355	─	─	40946
		Metabolic
		Body Mass Index	rs12037222	G	A	1	PABPC4	rs2293476	G	C		─	─	─	0.007	0.006	0.2038	─	─	123847
		Body Mass Index	rs4420065	T	C	1	LEPR	rs4420065	C	T		─	─	─	0.005	0.005	0.3619	─	─	123855
		Body Mass Index	rs4129267	T	C	1	IL6R	rs4129267	C	T		─	─	─	0.002	0.005	0.6225	─	─	123848
		Body Mass Index	rs2794520	T	C	1	CRP	rs2794520	C	T		─	─	─	0.003	0.005	0.532	─	─	123792
		Body Mass Index	rs12239046	T	C	1	NLRP3	rs12239046	C	T		─	─	─	0.001	0.005	0.9164	─	─	118921
		Body Mass Index	rs1260326	C	T	2	GCKR	rs1260326	C	T		─	─	─	-0.007	0.005	0.1289	─	─	123755
		Body Mass Index	rs6734238	A	G	2	IL1F10	rs6734238	G	A		─	─	─	0.002	0.005	0.7377	─	─	123839
		Body Mass Index	rs4705952	A	G	5	IRF1	rs4705952	G	A		─	─	─	-0.006	0.006	0.3741	─	─	123743
		Body Mass Index	rs6901250	G	A	6	GPRC6A	rs6901250	G	A		─	─	─	0.002	0.005	0.6637	─	─	123860
		Body Mass Index	rs13233571	T	C	7	BCL7B	rs13233571	C	T		─	─	─	-0.003	0.007	0.6548	─	─	123866
		Body Mass Index	rs9987289	A	G	8	PPP1R3B	rs9987289	G	A		─	─	─	0.007	0.008	0.3878	─	─	123831
		Body Mass Index	rs10745954	G	A	12	ASCL1	rs10745954	G	A		─	─	─	-0.003	0.005	0.4777	─	─	123862
		Body Mass Index	rs1183910	A	G	12	HNF1A	rs1183910	G	A		─	─	─	-0.001	0.005	0.8636	─	─	123862
		Body Mass Index	rs340029	C	T	15	RORA	rs340029	C	T		─	─	─	0.012	0.005	0.01467	─	─	123762
		Body Mass Index	rs10521222	T	C	16	SALL1	rs10521222	C	T		─	─	─	-0.005	0.014	0.7212	─	─	87391
		Body Mass Index	rs2847281	G	A	18	PTPN2	rs2847281	G	A		─	─	─	-0.014	0.005	0.002734	─	─	123848
		Body Mass Index	rs4420638	G	A	19	APOC1	rs4420638	G	A		─	─	─	0.009	0.008	0.2451	─	─	109510
		Body Mass Index	rs1800961	T	C	20	HNF4A	rs1800961	C	T		─	─	─	0.002	0.015	0.905	─	─	82069
		Serum Albumin levels	rs12037222	G	A	1	PABPC4	rs12037222	G	A		─	─	─	-0.003	0.002	0.1794	─	─	53189
		Serum Albumin levels	rs4420065	T	C	1	LEPR	rs4420065	C	T		─	─	─	0.004	0.002	0.0244	─	─	53189
		Serum Albumin levels	rs4129267	T	C	1	IL6R	rs4129267	C	T		─	─	─	0.004	0.002	0.0198	─	─	53164
		Serum Albumin levels	rs2794520	T	C	1	CRP	rs2794520	C	T		─	─	─	0.001	0.002	0.6862	─	─	53179
		Serum Albumin levels	rs12239046	T	C	1	NLRP3	rs12239046	C	T		─	─	─	0.003	0.002	0.127	─	─	53138
		Serum Albumin levels	rs1260326	C	T	2	GCKR	rs1260326	C	T		─	─	─	0.012	0.002	2.89e-14	─	─	53189
		Serum Albumin levels	rs6734238	A	G	2	IL1F10	rs6734238	G	A		─	─	─	0.003	0.002	0.07537	─	─	53188
		Serum Albumin levels	rs4705952	A	G	5	IRF1	rs4705952	G	A		─	─	─	-0.004	0.002	0.05544	─	─	53174
		Serum Albumin levels	rs6901250	G	A	6	GPRC6A	rs6901250	G	A		─	─	─	0.002	0.002	0.3832	─	─	53189
		Serum Albumin levels	rs13233571	T	C	7	BCL7B	rs13233571	C	T		─	─	─	-0.007	0.003	0.006774	─	─	53189
		Serum Albumin levels	rs9987289	A	G	8	PPP1R3B	rs9987289	G	A		─	─	─	-0.014	0.003	5.48e-06	─	─	53189
		Serum Albumin levels	rs10745954	G	A	12	ASCL1	rs10745954	G	A		─	─	─	-0.001	0.002	0.7592	─	─	53189
		Serum Albumin levels	rs1183910	A	G	12	HNF1A	rs1183910	G	A		─	─	─	-0.001	0.002	0.7852	─	─	53189
		Serum Albumin levels	rs340029	C	T	15	RORA	rs340029	C	T		─	─	─	-0.001	0.002	0.4886	─	─	53170
		Serum Albumin levels	rs10521222	T	C	16	SALL1	rs10521222	C	T		─	─	─	0.012	0.005	0.02695	─	─	45071
		Serum Albumin levels	rs2847281	G	A	18	PTPN2	rs2847281	G	A		─	─	─	0.004	0.002	0.03186	─	─	53175
		Serum Albumin levels	rs4420638	G	A	19	APOC1	rs4420638	G	A		─	─	─	0.007	0.003	0.01029	─	─	49729
		Serum Albumin levels	rs1800961	T	C	20	HNF4A	rs1800961	C	T		─	─	─	-0.005	0.006	0.3872	─	─	40022
		Serum Protein levels	rs12037222	G	A	1	PABPC4	rs12037222	G	A		─	─	─	-0.006	0.004	0.2162	─	─	25537
		Serum Protein levels	rs4420065	T	C	1	LEPR	rs4420065	C	T		─	─	─	-0.004	0.004	0.3747	─	─	25537
		Serum Protein levels	rs4129267	T	C	1	IL6R	rs4129267	C	T		─	─	─	-0.007	0.004	0.06905	─	─	25513
		Serum Protein levels	rs2794520	T	C	1	CRP	rs2794520	C	T		─	─	─	0.002	0.004	0.6849	─	─	25527
		Serum Protein levels	rs12239046	T	C	1	NLRP3	rs12239046	C	T		─	─	─	-0.003	0.004	0.4317	─	─	25485
		Serum Protein levels	rs1260326	C	T	2	GCKR	rs1260326	C	T		─	─	─	0.015	0.004	0.0001058	─	─	25537
		Serum Protein levels	rs6734238	A	G	2	IL1F10	rs6734238	G	A		─	─	─	-0.001	0.004	0.8937	─	─	25536
		Serum Protein levels	rs4705952	A	G	5	IRF1	rs4705952	G	A		─	─	─	-0.009	0.005	0.07028	─	─	25522
		Serum Protein levels	rs6901250	G	A	6	GPRC6A	rs6901250	G	A		─	─	─	0.004	0.004	0.3747	─	─	25537
		Serum Protein levels	rs13233571	T	C	7	BCL7B	rs13233571	C	T		─	─	─	-0.007	0.006	0.2593	─	─	25537
		Serum Protein levels	rs9987289	A	G	8	PPP1R3B	rs9987289	G	A		─	─	─	-0.009	0.007	0.1791	─	─	25537
		Serum Protein levels	rs10745954	G	A	12	ASCL1	rs10745954	G	A		─	─	─	-0.007	0.004	0.07408	─	─	25537
		Serum Protein levels	rs1183910	A	G	12	HNF1A	rs1183910	G	A		─	─	─	-0.001	0.004	0.8591	─	─	25537
		Serum Protein levels	rs340029	C	T	15	RORA	rs340029	C	T		─	─	─	0.004	0.004	0.3622	─	─	25518
		Serum Protein levels	rs10521222	T	C	16	SALL1	rs10521222	C	T		─	─	─	0.003	0.013	0.818	─	─	20154
		Serum Protein levels	rs2847281	G	A	18	PTPN2	rs2847281	G	A		─	─	─	0.003	0.004	0.5039	─	─	25523
		Serum Protein levels	rs4420638	G	A	19	APOC1	rs4420638	G	A		─	─	─	0.007	0.006	0.1972	─	─	22078
		Serum Protein levels	rs1800961	T	C	20	HNF4A	rs1800961	C	T		─	─	─	-0.017	0.014	0.2307	─	─	16694
		Type 2 Diabetes	rs12037222	G	A	1	PABPC4	rs12037222	G	A		1.032	0.983	1.082	0.031	0.024	0.203	─	─	22570
		Type 2 Diabetes	rs4420065	T	C	1	LEPR	rs4420065	C	T		1	0.959	1.043	0	0.021	0.987	─	─	22570
		Type 2 Diabetes	rs4129267	T	C	1	IL6R	rs4129267	T	C		1.037	0.995	1.08	0.036	0.021	0.0822	─	─	22570
		Type 2 Diabetes	rs2794520	T	C	1	CRP	rs2794520	T	C		1.019	0.977	1.063	0.019	0.022	0.386	─	─	22570
		Type 2 Diabetes	rs12239046	T	C	1	NLRP3	rs12239046	T	C		1.005	0.963	1.049	0.005	0.022	0.819	─	─	22570
		Type 2 Diabetes	rs1260326	C	T	2	GCKR	rs1260326	T	C		1.016	0.975	1.058	0.015	0.021	0.461	─	─	22570
		Type 2 Diabetes	rs6734238	A	G	2	IL1F10	rs6734238	A	G		1.024	0.983	1.066	0.023	0.021	0.255	─	─	22570
		Type 2 Diabetes	rs4705952	A	G	5	IRF1	rs4705952	A	G		1.007	0.953	1.063	0.007	0.028	0.812	─	─	22570
		Type 2 Diabetes	rs6901250	G	A	6	GPRC6A	rs6901250	G	A		1.001	0.958	1.045	0.001	0.022	0.977	─	─	22570
		Type 2 Diabetes	rs13233571	T	C	7	BCL7B	rs13233571	C	T		1.043	0.981	1.11	0.042	0.031	0.179	─	─	22570
		Type 2 Diabetes	rs9987289	A	G	8	PPP1R3B	rs9987289	G	A		1.042	0.974	1.115	0.041	0.035	0.233	─	─	22570
		Type 2 Diabetes	rs10745954	G	A	12	ASCL1	rs10745954	A	G		1.014	0.975	1.055	0.014	0.02	0.489	─	─	22570
		Type 2 Diabetes	rs1183910	A	G	12	HNF1A	rs1183910	G	A		1.062	1.017	1.109	0.06	0.022	0.00609	─	─	22570
		Type 2 Diabetes	rs340029	C	T	15	RORA	rs340029	C	T		1.029	0.985	1.074	0.028	0.022	0.203	─	─	22570
		Type 2 Diabetes	rs10521222	T	C	16	SALL1	rs10521222	T	C		1.011	0.896	1.141	0.011	0.062	0.856	─	─	13971
		Type 2 Diabetes	rs2847281	G	A	18	PTPN2	rs2847281	A	G		1.001	0.961	1.042	0.001	0.021	0.977	─	─	22570
		Type 2 Diabetes	rs4420638	G	A	19	APOC1	rs4420638	G	A		1.147	1.073	1.226	0.137	0.034	5.41e-05	─	─	18352
		Type 2 Diabetes	rs1800961	T	C	20	HNF4A	rs1800961	C	T		1.141	1.002	1.3	0.132	0.066	0.0471	─	─	13971
		Chronic Kidney Disease	rs12037222	G	A	1	PABPC4	rs12037222	G	A		─	─	─	0.008	0.024	0.7514	6271	68083	74354
		Chronic Kidney Disease	rs4420065	T	C	1	LEPR	rs4420065	C	T		─	─	─	0.068	0.021	0.001122	6271	68083	74354
		Chronic Kidney Disease	rs4129267	T	C	1	IL6R	rs4129267	C	T		─	─	─	-0.012	0.021	0.5792	6271	68083	74354
		Chronic Kidney Disease	rs2794520	T	C	1	CRP	rs2794520	C	T		─	─	─	-0.014	0.022	0.5152	6271	68083	74354
		Chronic Kidney Disease	rs12239046	T	C	1	NLRP3	rs12239046	C	T		─	─	─	-0.031	0.021	0.1436	6271	68083	74354
		Chronic Kidney Disease	rs1260326	C	T	2	GCKR	rs1260326	C	T		─	─	─	-0.034	0.021	0.1078	6271	68083	74354
		Chronic Kidney Disease	rs6734238	A	G	2	IL1F10	rs6734238	G	A		─	─	─	0.006	0.021	0.7654	6271	68083	74354
		Chronic Kidney Disease	rs4705952	A	G	5	IRF1	rs4705952	G	A		─	─	─	-0.02	0.026	0.4424	6271	68083	74354
		Chronic Kidney Disease	rs6901250	G	A	6	GPRC6A	rs6901250	G	A		─	─	─	0.039	0.022	0.08017	6271	68083	74354
		Chronic Kidney Disease	rs13233571	T	C	7	BCL7B	rs13233571	C	T		─	─	─	-0.03	0.032	0.3545	6271	68083	74354
		Chronic Kidney Disease	rs9987289	A	G	8	PPP1R3B	rs9987289	G	A		─	─	─	-0.016	0.037	0.6706	6271	68083	74354
		Chronic Kidney Disease	rs10745954	G	A	12	ASCL1	rs10745954	G	A		─	─	─	-0.031	0.02	0.129	6271	68083	74354
		Chronic Kidney Disease	rs1183910	A	G	12	HNF1A	rs1183910	G	A		─	─	─	0.027	0.022	0.2179	6271	68083	74354
		Chronic Kidney Disease	rs340029	C	T	15	RORA	rs340029	C	T		─	─	─	0.009	0.021	0.6776	6271	68083	74354
		Chronic Kidney Disease	rs10521222	T	C	16	SALL1	rs10521222	C	T		─	─	─	-0.018	0.055	0.7359	6271	68083	74354
		Chronic Kidney Disease	rs2847281	G	A	18	PTPN2	rs2847281	G	A		─	─	─	0.026	0.021	0.2145	6271	68083	74354
		Chronic Kidney Disease	rs4420638	G	A	19	APOC1	rs4420638	G	A		─	─	─	0.005	0.035	0.8785	6271	68083	74354
		Chronic Kidney Disease	rs1800961	T	C	20	HNF4A	rs1800961	C	T		─	─	─	-0.005	0.061	0.9303	6271	68083	74354
		eGFR for creatinine	rs12037222	G	A	1	PABPC4	rs12037222	G	A		─	─	─	-0.001	0.001	0.42	─	─	74354
		eGFR for creatinine	rs4420065	T	C	1	LEPR	rs4420065	C	T		─	─	─	-0.004	0.001	0.00487	─	─	74354
		eGFR for creatinine	rs4129267	T	C	1	IL6R	rs4129267	C	T		─	─	─	0	0.001	0.816	─	─	74354
		eGFR for creatinine	rs2794520	T	C	1	CRP	rs2794520	C	T		─	─	─	-0.001	0.001	0.634	─	─	74354
		eGFR for creatinine	rs12239046	T	C	1	NLRP3	rs12239046	C	T		─	─	─	0	0.001	0.905	─	─	74354
		eGFR for creatinine	rs1260326	C	T	2	GCKR	rs1260326	C	T		─	─	─	0.009	0.001	4.48e-12	─	─	74354
		eGFR for creatinine	rs6734238	A	G	2	IL1F10	rs6734238	G	A		─	─	─	-0.001	0.001	0.556	─	─	74354
		eGFR for creatinine	rs4705952	A	G	5	IRF1	rs4705952	G	A		─	─	─	0	0.002	0.919	─	─	74354
		eGFR for creatinine	rs6901250	G	A	6	GPRC6A	rs6901250	G	A		─	─	─	-0.002	0.001	0.194	─	─	74354
		eGFR for creatinine	rs13233571	T	C	7	BCL7B	rs13233571	C	T		─	─	─	-0.003	0.002	0.0979	─	─	74354
		eGFR for creatinine	rs9987289	A	G	8	PPP1R3B	rs9987289	G	A		─	─	─	-0.002	0.002	0.431	─	─	74354
		eGFR for creatinine	rs10745954	G	A	12	ASCL1	rs10745954	G	A		─	─	─	0.002	0.001	0.0639	─	─	74354
		eGFR for creatinine	rs1183910	A	G	12	HNF1A	rs1183910	G	A		─	─	─	-0.001	0.001	0.446	─	─	74354
		eGFR for creatinine	rs340029	C	T	15	RORA	rs340029	C	T		─	─	─	0	0.001	0.749	─	─	74354
		eGFR for creatinine	rs10521222	T	C	16	SALL1	rs10521222	C	T		─	─	─	0.006	0.003	0.0795	─	─	74354
		eGFR for creatinine	rs2847281	G	A	18	PTPN2	rs2847281	G	A		─	─	─	-0.003	0.001	0.0244	─	─	74354
		eGFR for creatinine	rs4420638	G	A	19	APOC1	rs4420638	G	A		─	─	─	0	0.002	0.956	─	─	74354
		eGFR for creatinine	rs1800961	T	C	20	HNF4A	rs1800961	C	T		─	─	─	0.007	0.004	0.0644	─	─	74354
		Neurodegenerative
		Amyotrophic Lateral Sclerosis	rs12037222	G	A	1	PABPC4	rs4660293	A	G		1.056	0.991	1.125	0.054	0.032	0.0916	─	─	12263
		Amyotrophic Lateral Sclerosis	rs4420065	T	C	1	LEPR	rs2211651	G	T		0.996	0.942	1.054	-0.004	0.029	0.8956	─	─	12245
		Amyotrophic Lateral Sclerosis	rs4129267	T	C	1	IL6R	rs4129267	C	T		1.018	0.963	1.076	0.018	0.028	0.5375	─	─	12260
		Amyotrophic Lateral Sclerosis	rs2794520	T	C	1	CRP	rs2794520	C	T		1.019	0.961	1.08	0.019	0.03	0.5285	─	─	12260
		Amyotrophic Lateral Sclerosis	rs12239046	T	C	1	NLRP3	─	─	─		─	─	─	─	─	─	─	─	─
		Amyotrophic Lateral Sclerosis	rs1260326	C	T	2	GCKR	rs1260326	C	T		1.015	0.961	1.072	0.015	0.028	0.6026	─	─	12181
		Amyotrophic Lateral Sclerosis	rs6734238	A	G	2	IL1F10	rs1446510	C	T		1	0.946	1.057	0	0.028	0.997	─	─	12262
		Amyotrophic Lateral Sclerosis	rs4705952	A	G	5	IRF1	─	─	─		─	─	─	─	─	─	─	─	─
		Amyotrophic Lateral Sclerosis	rs6901250	G	A	6	GPRC6A	─	─	─		─	─	─	─	─	─	─	─	─
		Amyotrophic Lateral Sclerosis	rs13233571	T	C	7	BCL7B	─	─	─		─	─	─	─	─	─	─	─	─
		Amyotrophic Lateral Sclerosis	rs9987289	A	G	8	PPP1R3B	─	─	─		─	─	─	─	─	─	─	─	─
		Amyotrophic Lateral Sclerosis	rs10745954	G	A	12	ASCL1	─	─	─		─	─	─	─	─	─	─	─	─
		Amyotrophic Lateral Sclerosis	rs1183910	A	G	12	HNF1A	─	─	─		─	─	─	─	─	─	─	─	─
		Amyotrophic Lateral Sclerosis	rs340029	C	T	15	RORA	rs340029	T	C		0.962	0.91	1.017	-0.039	0.028	0.1724	─	─	12246
		Amyotrophic Lateral Sclerosis	rs10521222	T	C	16	SALL1	rs10521222	C	T		1.002	0.88	1.141	0.002	0.066	0.9704	─	─	12258
		Amyotrophic Lateral Sclerosis	rs2847281	G	A	18	PTPN2	─	─	─		─	─	─	─	─	─	─	─	─
		Amyotrophic Lateral Sclerosis	rs4420638	G	A	19	APOC1	─	─	─		─	─	─	─	─	─	─	─	─
		Amyotrophic Lateral Sclerosis	rs1800961	T	C	20	HNF4A	─	─	─		─	─	─	─	─	─	─	─	─
		Alzheimer's Disease	rs12037222	G	A	1	PABPC4	rs4660293	A	G		1.03	0.968	1.095	0.03	0.031	0.3487	4663	8357	13020
		Alzheimer's Disease	rs4420065	T	C	1	LEPR	rs4420065	T	C		0.954	0.866	1.051	-0.047	0.045	0.337	4663	8357	13020
		Alzheimer's Disease	rs4129267	T	C	1	IL6R	rs4129267	T	C		1.047	0.994	1.104	0.046	0.027	0.08523	4663	8357	13020
		Alzheimer's Disease	rs2794520	T	C	1	CRP	rs2794520	T	C		1.034	0.979	1.093	0.034	0.028	0.2312	4663	8357	13020
		Alzheimer's Disease	rs12239046	T	C	1	NLRP3	rs10157379	T	C		1.036	0.98	1.096	0.036	0.029	0.2074	4663	8357	13020
		Alzheimer's Disease	rs1260326	C	T	2	GCKR	rs1260326	T	C		0.991	0.938	1.047	-0.009	0.027	0.7473	4663	8357	13020
		Alzheimer's Disease	rs6734238	A	G	2	IL1F10	rs4496335	C	T		0.996	0.938	1.058	-0.004	0.03	0.9001	4663	8357	13020
		Alzheimer's Disease	rs4705952	A	G	5	IRF1	─	─	─		─	─	─	─	─	─	─	─	─
		Alzheimer's Disease	rs6901250	G	A	6	GPRC6A	─	─	─		─	─	─	─	─	─	─	─	─
		Alzheimer's Disease	rs13233571	T	C	7	BCL7B	─	─	─		─	─	─	─	─	─	─	─	─
		Alzheimer's Disease	rs9987289	A	G	8	PPP1R3B	─	─	─		─	─	─	─	─	─	─	─	─
		Alzheimer's Disease	rs10745954	G	A	12	ASCL1	rs10778212	G	A		1.078	1.021	1.138	0.075	0.029	0.006334	4663	8357	13020
		Alzheimer's Disease	rs1183910	A	G	12	HNF1A	─	─	─		─	─	─	─	─	─	─	─	─
		Alzheimer's Disease	rs340029	C	T	15	RORA	rs340029	T	C		0.968	0.914	1.027	-0.032	0.028	0.282	4663	8357	13020
		Alzheimer's Disease	rs10521222	T	C	16	SALL1	rs10521222	C	T		0.961	0.833	1.109	-0.04	0.065	0.5881	4663	8357	13020
		Alzheimer's Disease	rs2847281	G	A	18	PTPN2	─	─	─		─	─	─	─	─	─	─	─	─
		Alzheimer's Disease	rs4420638	G	A	19	APOC1	─	─	─		─	─	─	─	─	─	─	─	─
		Alzheimer's Disease	rs1800961	T	C	20	HNF4A	rs1800961	C	T		0.991	0.777	1.266	-0.009	0.11	0.9452	4663	8357	13020
		Parkinsons's Disease	rs12037222	G	A	1	PABPC4	rs4660293	A	G		1.022	0.98	1.066	0.022	0.021	0.3016	5333	12019	17352
		Parkinsons's Disease	rs4420065	T	C	1	LEPR	─	─	─		─	─	─	─	─	─	─	─	─
		Parkinsons's Disease	rs4129267	T	C	1	IL6R	rs4129267	A	G		1.012	0.976	1.05	0.012	0.019	0.5121	5333	12019	17352
		Parkinsons's Disease	rs2794520	T	C	1	CRP	rs2794520	A	G		1	0.963	1.038	0	0.019	0.992	5333	12019	17352
		Parkinsons's Disease	rs12239046	T	C	1	NLRP3	rs10157379	A	G		0.967	0.933	1.002	-0.034	0.018	0.06635	5333	12019	17352
		Parkinsons's Disease	rs1260326	C	T	2	GCKR	rs1260326	A	G		1.012	0.975	1.051	0.012	0.019	0.5306	5333	12019	17352
		Parkinsons's Disease	rs6734238	A	G	2	IL1F10	rs4496335	A	G		0.991	0.955	1.028	-0.009	0.019	0.6291	5333	12019	17352
		Parkinsons's Disease	rs4705952	A	G	5	IRF1	─	─	─		─	─	─	─	─	─	─	─	─
		Parkinsons's Disease	rs6901250	G	A	6	GPRC6A	─	─	─		─	─	─	─	─	─	─	─	─
		Parkinsons's Disease	rs13233571	T	C	7	BCL7B	rs714052	A	G		1.036	0.982	1.093	0.035	0.027	0.2005	5333	12019	17352
		Parkinsons's Disease	rs9987289	A	G	8	PPP1R3B	─	─	─		─	─	─	─	─	─	─	─	─
		Parkinsons's Disease	rs10745954	G	A	12	ASCL1	─	─	─		─	─	─	─	─	─	─	─	─
		Parkinsons's Disease	rs1183910	A	G	12	HNF1A	─	─	─		─	─	─	─	─	─	─	─	─
		Parkinsons's Disease	rs340029	C	T	15	RORA	rs340029	A	G		0.992	0.956	1.03	-0.008	0.019	0.6708	5333	12019	17352
		Parkinsons's Disease	rs10521222	T	C	16	SALL1	rs10521222	A	G		0.983	0.908	1.064	-0.017	0.041	0.67	5333	12019	17352
		Parkinsons's Disease	rs2847281	G	A	18	PTPN2	─	─	─		─	─	─	─	─	─	─	─	─
		Parkinsons's Disease	rs4420638	G	A	19	APOC1	─	─	─		─	─	─	─	─	─	─	─	─
		Parkinsons's Disease	rs1800961	T	C	20	HNF4A	rs1800961	A	G		1.056	0.961	1.16	0.054	0.048	0.2604	5333	12019	17352
		Psychiatric
		Autism	rs12037222	G	A	1	PABPC4	rs2293476	G	C		0.974	─	─	-0.027	0.04	0.6769	90	1476	1566
		Autism	rs4420065	T	C	1	LEPR	─	─	─		─	─	─	─	─	─	─	─	─
		Autism	rs4129267	T	C	1	IL6R	rs4537545	C	T		1.071	─	─	0.069	0.368	0.1866	90	1476	1566
		Autism	rs2794520	T	C	1	CRP	rs7553007	C	T		1.03	─	─	0.03	0.05	0.587	90	1476	1566
		Autism	rs12239046	T	C	1	NLRP3	─	─	─		─	─	─	─	─	─	─	─	─
		Autism	rs1260326	C	T	2	GCKR	rs780094	C	T		0.911	─	─	-0.094	1.154	0.08115	90	1476	1566
		Autism	rs6734238	A	G	2	IL1F10	rs10176274	G	C		1.05	─	─	0.049	0.134	0.3639	90	1476	1566
		Autism	rs4705952	A	G	5	IRF1	─	─	─		─	─	─	─	─	─	─	─	─
		Autism	rs6901250	G	A	6	GPRC6A	rs6924002	A	T		0.985	─	─	-0.015	0.019	0.786	90	1476	1566
		Autism	rs13233571	T	C	7	BCL7B	rs17145738	C	T		0.951	─	─	-0.05	0.095	0.5271	90	1476	1566
		Autism	rs9987289	A	G	8	PPP1R3B	─	─	─		─	─	─	─	─	─	─	─	─
		Autism	rs10745954	G	A	12	ASCL1	rs7972145	G	A		0.995	─	─	-0.005	0.005	0.92	90	1476	1566
		Autism	rs1183910	A	G	12	HNF1A	─	─	─		─	─	─	─	─	─	─	─	─
		Autism	rs340029	C	T	15	RORA	─	─	─		─	─	─	─	─	─	─	─	─
		Autism	rs10521222	T	C	16	SALL1	─	─	─		─	─	─	─	─	─	─	─	─
		Autism	rs2847281	G	A	18	PTPN2	─	─	─		─	─	─	─	─	─	─	─	─
		Autism	rs4420638	G	A	19	APOC1	rs4420638	T	C		0.87	─	─	-0.14	4.028	0.03466	90	1476	1566
		Autism	rs1800961	T	C	20	HNF4A	─	─	─		─	─	─	─	─	─	─	─	─
		Bipolar Disorder	rs12037222	G	A	1	PABPC4	rs12037222	G	A		1.038	0.983	1.097	0.037	0.028	0.181	7481	9250	16731
		Bipolar Disorder	rs4420065	T	C	1	LEPR	rs4420065	T	C		0.98	0.935	1.028	-0.02	0.024	0.4127	7481	9250	16731
		Bipolar Disorder	rs4129267	T	C	1	IL6R	rs4129267	T	C		1.041	0.993	1.091	0.04	0.024	0.09156	7481	9250	16731
		Bipolar Disorder	rs2794520	T	C	1	CRP	rs2794520	T	C		1.054	1.004	1.106	0.052	0.025	0.03248	7481	9250	16731
		Bipolar Disorder	rs12239046	T	C	1	NLRP3	rs12239046	T	C		1.042	0.988	1.099	0.041	0.027	0.1301	7481	9250	16731
		Bipolar Disorder	rs1260326	C	T	2	GCKR	rs1260326	T	C		0.93	0.887	0.974	-0.073	0.024	0.002312	7481	9250	16731
		Bipolar Disorder	rs6734238	A	G	2	IL1F10	rs6734238	G	A		0.993	0.948	1.04	-0.007	0.024	0.7652	7481	9250	16731
		Bipolar Disorder	rs4705952	A	G	5	IRF1	rs4705952	G	A		0.985	0.927	1.046	-0.015	0.031	0.6218	7481	9250	16731
		Bipolar Disorder	rs6901250	G	A	6	GPRC6A	rs6901250	G	A		1.001	0.953	1.051	0.001	0.025	0.9727	7481	9250	16731
		Bipolar Disorder	rs13233571	T	C	7	BCL7B	rs13233571	T	C		0.963	0.898	1.032	-0.038	0.035	0.2851	7481	9250	16731
		Bipolar Disorder	rs9987289	A	G	8	PPP1R3B	rs9987289	G	A		1.011	0.933	1.097	0.011	0.041	0.7841	7481	9250	16731
		Bipolar Disorder	rs10745954	G	A	12	ASCL1	rs10745954	G	A		0.981	0.937	1.027	-0.019	0.023	0.4076	7481	9250	16731
		Bipolar Disorder	rs1183910	A	G	12	HNF1A	rs1183910	G	A		1.019	0.97	1.07	0.018	0.025	0.4623	7481	9250	16731
		Bipolar Disorder	rs340029	C	T	15	RORA	rs340029	T	C		1.01	0.961	1.06	0.009	0.025	0.707	7481	9250	16731
		Bipolar Disorder	rs10521222	T	C	16	SALL1	rs10521222	T	C		1.017	0.872	1.185	0.016	0.078	0.834	7481	9250	16731
		Bipolar Disorder	rs2847281	G	A	18	PTPN2	rs2847281	G	A		0.981	0.936	1.028	-0.019	0.024	0.424	7481	9250	16731
		Bipolar Disorder	rs4420638	G	A	19	APOC1	rs4420638	G	A		1.07	1.005	1.14	0.068	0.032	0.03527	7481	9250	16731
		Bipolar Disorder	rs1800961	T	C	20	HNF4A	rs1800961	T	C		0.935	0.788	1.109	-0.067	0.087	0.4393	7481	9250	16731
		Major Depressive Disorder	rs12037222	G	A	1	PABPC4	rs2293476	G	C		1.017	0.969	1.068	0.017	0.025	0.4883	9240	9519	18759
		Major Depressive Disorder	rs4420065	T	C	1	LEPR	rs4420065	C	T		0.962	0.921	1.004	-0.039	0.022	0.07483	9240	9519	18759
		Major Depressive Disorder	rs4129267	T	C	1	IL6R	rs4129267	C	T		1.002	0.96	1.046	0.002	0.022	0.922	9240	9519	18759
		Major Depressive Disorder	rs2794520	T	C	1	CRP	rs2794520	C	T		0.995	0.952	1.039	-0.006	0.023	0.8075	9240	9519	18759
		Major Depressive Disorder	rs12239046	T	C	1	NLRP3	rs12239046	C	T		0.971	0.929	1.014	-0.03	0.022	0.1855	9240	9519	18759
		Major Depressive Disorder	rs1260326	C	T	2	GCKR	rs1260326	C	T		0.998	0.956	1.042	-0.002	0.022	0.9384	9240	9519	18759
		Major Depressive Disorder	rs6734238	A	G	2	IL1F10	rs6734238	G	A		0.997	0.955	1.039	-0.003	0.022	0.8731	9240	9519	18759
		Major Depressive Disorder	rs4705952	A	G	5	IRF1	rs4705952	G	A		0.98	0.931	1.032	-0.02	0.026	0.4417	9240	9519	18759
		Major Depressive Disorder	rs6901250	G	A	6	GPRC6A	rs6901250	G	A		0.988	0.943	1.035	-0.012	0.024	0.6055	9240	9519	18759
		Major Depressive Disorder	rs13233571	T	C	7	BCL7B	rs13233571	C	T		1.006	0.942	1.074	0.006	0.034	0.8584	9240	9519	18759
		Major Depressive Disorder	rs9987289	A	G	8	PPP1R3B	─	─	─		─	─	─	─	─	─	─	─	─
		Major Depressive Disorder	rs10745954	G	A	12	ASCL1	rs7972145	C	T		1.023	0.981	1.066	0.023	0.021	0.2787	9240	9519	18759
		Major Depressive Disorder	rs1183910	A	G	12	HNF1A	─	─	─		─	─	─	─	─	─	─	─	─
		Major Depressive Disorder	rs340029	C	T	15	RORA	rs340029	C	T		1.041	0.997	1.087	0.04	0.022	0.06749	9240	9519	18759
		Major Depressive Disorder	rs10521222	T	C	16	SALL1	rs10521222	C	T		1.006	0.904	1.119	0.006	0.054	0.9191	9240	9519	18759
		Major Depressive Disorder	rs2847281	G	A	18	PTPN2	rs2847281	G	A		0.993	0.951	1.036	-0.007	0.022	0.737	9240	9519	18759
		Major Depressive Disorder	rs4420638	G	A	19	APOC1	─	─	─		─	─	─	─	─	─	─	─	─
		Major Depressive Disorder	rs1800961	T	C	20	HNF4A	rs1800961	C	T		1.021	0.887	1.176	0.021	0.072	0.7773	9240	9519	18759
		Schizophrenia	rs12037222	G	A	1	PABPC4	rs2293476	G	C		0.99	0.966	1.015	-0.01	0.013	0.04809	34241	45604	79845
		Schizophrenia	rs4420065	T	C	1	LEPR	rs4420065	C	T		1.023	1.001	1.045	0.022	0.011	0.09393	34241	45604	79845
		Schizophrenia	rs4129267	T	C	1	IL6R	rs4129267	C	T		1.026	1.005	1.048	0.026	0.011	0.1951	34241	45604	79845
		Schizophrenia	rs2794520	T	C	1	CRP	rs2794520	C	T		1.022	1	1.045	0.022	0.011	0.3182	34241	45604	79845
		Schizophrenia	rs12239046	T	C	1	NLRP3	rs12239046	C	T		1.003	0.982	1.025	0.003	0.011	0.9135	34241	45604	79845
		Schizophrenia	rs1260326	C	T	2	GCKR	rs1260326	C	T		0.994	0.973	1.015	-0.006	0.011	0.02124	34241	45604	79845
		Schizophrenia	rs6734238	A	G	2	IL1F10	rs6734238	G	A		1.003	0.981	1.025	0.003	0.011	0.9443	34241	45604	79845
		Schizophrenia	rs4705952	A	G	5	IRF1	rs4705952	G	A		1.003	0.98	1.027	0.003	0.012	0.4556	34241	45604	79845
		Schizophrenia	rs6901250	G	A	6	GPRC6A	rs6901250	G	A		0.987	0.965	1.009	-0.013	0.011	0.5309	34241	45604	79845
		Schizophrenia	rs13233571	T	C	7	BCL7B	rs13233571	C	T		0.987	0.955	1.02	-0.013	0.017	0.3261	34241	45604	79845
		Schizophrenia	rs9987289	A	G	8	PPP1R3B	─	─	─		─	─	─	─	─	─	─	─	─
		Schizophrenia	rs10745954	G	A	12	ASCL1	rs7972145	C	T		0.982	0.962	1.003	-0.018	0.011	0.007439	34241	45604	79845
		Schizophrenia	rs1183910	A	G	12	HNF1A	─	─	─		─	─	─	─	─	─	─	─	─
		Schizophrenia	rs340029	C	T	15	RORA	rs340029	C	T		1.004	0.983	1.027	0.004	0.011	0.9051	34241	45604	79845
		Schizophrenia	rs10521222	T	C	16	SALL1	rs10521222	C	T		1.009	0.947	1.076	0.009	0.033	0.2892	34241	45604	79845
		Schizophrenia	rs2847281	G	A	18	PTPN2	rs2847281	G	A		1.011	0.99	1.033	0.011	0.011	0.2807	34241	45604	79845
		Schizophrenia	rs4420638	G	A	19	APOC1	─	─	─		─	─	─	─	─	─	─	─	─
		Schizophrenia	rs1800961	T	C	20	HNF4A	rs1800961	C	T		0.97	0.914	1.029	-0.031	0.03	0.8783	34241	45604	79845
