# Supplementary material for: Investigating the Causal Relationship of C-Reactive Protein with 32 Complex Somatic and Psychiatric Outcomes: A Large-Scale Cross-Consortium Mendelian Randomization Study
Source: PLoS Med. 2016 Jun 21;13(6):e1001976. doi: 10.1371/journal.pmed.1001976 (PMC4915710; doi:10.1371/journal.pmed.1001976)
Supplement: S1 Table — (XLSX) [file pmed.1001976.s010.xlsx]

## Sheet: ST1
	Supplementary Table 1 : Previous Mendelian Randomization Analyses using CRP variants as Instruments
		Disease / Trait Class	References (PMID)	Year	Sample size (cases and controls)	Indication of CRP causality	Variants used as instruments	(Nearby) genes	Findings		Notes / Study Conclusions
		Cardiovascular
		Bloodpressure	15731495	2005	>3500 women	─	rs1800947	CRP	The polymorphism was associated with a robust difference in CRP, but the predicted causal effects of CRP on blood pressure, pulse pressure, and hypertension using instrumental variables methods were close to nill, although with wide Cis.		CRP levels are associated with blood pressure, pulse pressure, and hypertension, but adjustment for life course confounding and a Mendelian randomization approach suggest the elevated CRP levels do not lead to elevated blood pressure.
			16325697	2005	3218 women	─	rs1800947 rs1130864 rs1205	CRP	With the instrumental variable approach, we noted no association between plasma CRP concentration and any of the metabolic syndrome phenotypes assessed		The main study was regarding metabolic syndrome (phenotypes), but they included also systolic bloodpressure in the study for the IV analyses.
		Coronary Artery Disease	21325005	2011	194418 (including 46 557 patients with prevalent or incident coronary heart disease)	─	rs3093077 rs1205 rs1130864 rs1800947	CRP CRP CRP CRP	CRP variants were each associated with up to 30% per allele difference in concentration of C reactive protein (P<10(-34)) and were unrelated to other risk factors. Risk ratios for coronary heart disease per additional copy of an allele associated with raised C reactive protein were 0.93 (95% confidence interval 0.87 to 1.00) for rs3093077; 1.00 (0.98 to 1.02) for rs1205; 0.98 (0.96 to 1.00) for r…		Human genetic data indicate that C reactive protein concentration itself is unlikely to be even a modest causal factor in coronary heart disease.
		Coronary Artery Disease	19567438	2009	28112 cases and 100823 controls	─	rs7553007 rs1130864 rs1205	CRP CRP CRP	SNP rs7553007 and published data for SNPs rs1130864 and rs1205 for 18 cohorts. SNP rs7553007 was not significantly associated with CHD; estimated OR was 0.98 (95% CI, 0.94-1.01) per 20% lower CRP. For rs1130864, OR was 1.00 (95% CI, 0.86-1.15) and for rs1205, OR was 1.03 (95% CI, 0.99-1.07). There was no association of CHD with CRP variants (per 20% lower CRP) when results for all three SNPs were…		The lack of concordance between the effect on coronary heart disease risk of CRP genotypes and CRP levels argues against a causal association of CRP with coronary heart disease.
		Coronary Artery Disease	18714384	2008	18637 (including 4610 cases)	─	rs1130864	CRP	An instrumental variables analysis by rs1130864 suggested that circulating CRP was not associated with CHD: the odds ratio for a doubling of CRP level was 1.04 (95%CI: 0.61, 1.80). No association of this SNP, which is known to be related to CRP levels, and having CHD.		These findings do not support a causal association between circulating CRP and CHD risk, but very large, extended, genetic association studies would be required to rule this out.
		Coronary Artery Disease	16565153	2006	6201 for MR	─	rs1130864	CRP	A difference in CRP of 0.68 mg/l (95% CI 0.31–1.10) would confer an OR for non-fatal MI of 1.25 (95% CI 1.09–1.43) or 1.20 (95% CI 1.07–1.38) using data from a meta-analysis of prospective cohort studies. However, for men with the TT genotype, the point estimate of the OR for non-fatal MI was 1.01 (95% CI 0.74–1.38).		The null association of CRP variant with coronary events suggests possible residual confounding (or reverse causation) in the CRP–coronary event association in observational studies, though the confidence limits are still compatible with a modest causal effect.
		Ischemic Heart Disease	18971492	2008	6586 cases, 41996 controls		rs3091244 rs1130864 rs1205 rs3093077	CRP CRP CRP CRP	Genotype combinations of the four CRP polymorphisms were associated with an increase in CRP levels of up to 64%, resulting in a theoretically predicted increased risk of up to 32% for ischemic heart disease and up to 25% for ischemic cerebrovascular disease. However, these genotype combinations were not associated with an increased risk of ischemic vascular disease.		Polymorphisms in the CRP gene are associated with marked increases in CRP levels and thus with a theoretically predicted increase in the risk of ischemic vascular disease. However, these polymorphisms are not in themselves associated with an increased risk of ischemic vascular disease.
		Metabolic
		Body Mass Index	20714329	2011	37 027	─	rs3091244	CRP	Observational analyses showed change in BMI of 1.03 kg m−2 (95% CI: 1.00, 1.07), P<0.0001), for a doubling in logCRP. Analysis using rs3091244 CRP to re-estimate the causal effect of circulating CRP on BMI yielded null effects (change in BMI for a doubling in logCRP of −0.24 kg m−2 (95% CI: −0.58, 0.11), P=0.2)		These data suggest that the observed association between circulating CRP and measured BMI is likely to be driven by BMI, with CRP being a marker of elevated adiposity.
		Body Mass Index	19906786	2010	5804	─	rs1800947 rs1205	CRP CRP	With increasing CRP allele score, there was a stepwise decrease in CRP levels (P for trend < 0.0001) and a 1.98 mg/liter difference between extremes of the allele score distribution, but there was no associated change in BMI or leptin levels (P >or= 0.89). Adiposity allele score was associated with increased CRP levels (1.24 mg/liter difference between extremes; P for trend 0.002).		Greater adiposity conferred by FTO and MC4R SNPs led to higher CRP levels, with no evidence for any reverse pathway.
		Body Mass Index	19584180	2009	5363 (2526 men and 2836 women)	+ (women) ─ (men)	rs7553007 rs1805096	CRP LEPR	Log-transformed CRP explained by the rs7553007 CRP gene was significantly associated with BMI [regression coefficient: 1.22 (0.18; 2.25), P = 0.02] and fat mass [2.67 (0.65; 4.68), P = 0.01] but not with lean mass in women, whereas no association was found in men. Log-transformed CRP explained by this combined CRP-LEPR instrument was significantly associated with BMI [0.98 (0.32; 1.63), P = 0.004…		CRP is causally and positively related to BMI in women and that this is mainly due to fat mass. Results on the combined CRP-LEPR instrument suggest that leptin may play a role in the causal association between CRP and adiposity in women. Results in men were not significant.
		Type2 Diabetes	18700811	2008	5274 (Whitehall II) 1923 T2D cases, 2932 controls (WTCCC )	─	rs1130864 rs1205 rs3093077	CRP CRP CRP	The associations of CRP with HOMA-IR and HbA1c were all null when examined using instrumental variables analysis, with genetic variants as the instrument for serum CRP. Instrumental variables estimates differed from the directly observed associations (p = 0.007-0.11). Pooled analysis of CRP haplotypes and diabetes in Whitehall II and Northwick Park Heart Study II produced null findings (p = 0.25-…		Observed associations between serum CRP and insulin resistance, glycemia, and diabetes are likely to be noncausal. Inflammation may play a causal role via upstream effectors rather than the downstream marker CRP.
		Psychiatric
		Major Depressive Disorder *	24246360	2014	78809	─	rs1130864 rs1205 rs3091244 rs3093077	CRP CRP CRP CRP	Elevated CRP was associated with increased risk of depression in individuals in the general population, but genetically elevated CRP was not. This indicates that CRP per se is not a causal risk factor for depression		There is no evidence for a causal association between CRP and Major depression.
		Schizophrenia	23996346	2013	78 810	─	rs1130864 rs1205 rs3091244 rs3093077	CRP CRP CRP CRP	The instrumental variable analysis resulted in a causal risk estimate with an OR of 1.40 (0.46–4.25) (observational vs causal model: P = .89).		Data cannot exclude a causal association between CRP and schizophrenia, but the data need to be verified by others..
	*	Other outcomes tested included cancer, ischemic heart disease, chronic obstructive pulmonary disease, and all-cause mortality, it is unclear to me in this paper whether they found significant causal estimates, they only compare observational vs causal estimates
