# Supplementary material for: Investigating the Causal Relationship of C-Reactive Protein with 32 Complex Somatic and Psychiatric Outcomes: A Large-Scale Cross-Consortium Mendelian Randomization Study
Source: PLoS Med. 2016 Jun 21;13(6):e1001976. doi: 10.1371/journal.pmed.1001976 (PMC4915710; doi:10.1371/journal.pmed.1001976)
Supplement: S3 Table — (XLSX) [file pmed.1001976.s012.xlsx]

## Sheet: ST3
	Supplementary Table 3 : Proxy SNPs of CRP lead variants used in the genetic risk scores as instrumental variables
	A : CRP gene genetic risk score (GRSCRP)- proxy SNPs of CRP lead variants
		CRP lead SNP rsID	Chromosome	Coordinate (hg18)	Proxy SNP	Coordinate (hg18)	Distance From lead CRP SNP (bp)	LD (r2) with CRP lead SNP
		rs3093077	1	157946260	rs3093075	157946537	277	1
		rs3093077	1	157946260	rs16842568	157942844	3416	1
		rs3093077	1	157946260	rs16842559	157942795	3465	1
		rs3093077	1	157946260	rs12068753	157959161	12901	1
		rs3093077	1	157946260	rs16842599	157964099	17839	1
		rs3093077	1	157946260	rs11265260	157966663	20403	1
		rs3093077	1	157946260	rs16842502	157920487	25773	1
		rs3093077	1	157946260	rs12081252	157973137	26877	1
		rs3093077	1	157946260	rs12081264	157973184	26924	1
		rs1205	1	157948857	rs2794520	157945440	3417	1
		rs1205	1	157948857	rs2808629	157943420	5437	1
		rs1205	1	157948857	rs2808628	157942635	6222	1
		rs1205	1	157948857	rs1341665	157958183	9326	1
		rs1205	1	157948857	rs7553007	157965173	16316	1
		rs1205	1	157948857	rs2027471	157956012	7155	0.963
		rs1130864	1	157949715	rs1417938	157950810	1095	1
		rs1130864	1	157949715	rs3116656	157958996	9281	1
		rs1130864	1	157949715	rs12741825	157936769	12946	1
		rs1130864	1	157949715	rs3116653	157963534	13819	1
		rs1130864	1	157949715	rs3116651	157965109	15394	1
		rs1130864	1	157949715	rs12727021	157969111	19396	1
		rs1130864	1	157949715	rs12754915	157927493	22222	1
		rs1130864	1	157949715	rs12739022	157926055	23660	1
		rs1130864	1	157949715	rs12749227	157925733	23982	1
		rs1130864	1	157949715	rs12093699	157914612	35103	0.927
		rs1130864	1	157949715	rs12755606	157936960	12755	0.926
		rs1800947	1	157950062	─	─	─	─
	B : CRP multilocus genetic risk score (GRSGWAS)- proxy SNPs of CRP lead variants
		CRP lead SNP rsID	Chromosome	Coordinate (hg18)	Proxy SNP	Coordinate (hg18)	Distance From lead CRP SNP (bp)	LD (r2) with CRP lead SNP
		rs12037222	1	39837548	rs2293476	39809434	28114	1
		rs12037222	1	39837548	rs17513135	39808273	29275	1
		rs12037222	1	39837548	rs17264866	39795364	42184	1
		rs12037222	1	39837548	rs4660808	39791096	46452	1
		rs12037222	1	39837548	rs4660293	39800767	36781	0.955
		rs4420065	1	65934049	rs6588158	65933209	840	1
		rs4420065	1	65934049	rs2889195	65929318	4731	1
		rs4420065	1	65934049	rs2211651	65928609	5440	1
		rs4420065	1	65934049	rs4655585	65928215	5834	1
		rs4420065	1	65934049	rs4655584	65928103	5946	1
		rs4420065	1	65934049	rs4655582	65925951	8098	1
		rs4420065	1	65934049	rs11208711	65920434	13615	1
		rs4420065	1	65934049	rs12042807	65906640	27409	1
		rs4420065	1	65934049	rs12042779	65906538	27511	1
		rs4420065	1	65934049	rs10789192	65898358	35691	1
		rs4420065	1	65934049	rs1938492	65890417	43632	1
		rs4420065	1	65934049	rs7531867	65880134	53915	1
		rs4420065	1	65934049	rs1805096	65874845	59204	1
		rs4420065	1	65934049	rs7524581	65939087	5038	0.964
		rs4420065	1	65934049	rs1892534	65878532	55517	0.964
		rs4420065	1	65934049	rs7541434	65941087	7038	0.928
		rs4420065	1	65934049	rs12753193	65942267	8218	0.928
		rs4420065	1	65934049	rs7516341	65860731	73318	0.928
		rs4420065	1	65934049	rs10889569	65858782	75267	0.928
		rs4420065	1	65934049	rs4655557	65853375	80674	0.928
		rs4420065	1	65934049	rs6678033	65850212	83837	0.928
		rs4129267	1	152692888	rs4537545	152685503	7385	1
		rs4129267	1	152692888	rs8192284	152693594	706	0.964
		rs4129267	1	152692888	rs4845623	152682401	10487	0.964
		rs4129267	1	152692888	rs4453032	152680710	12178	0.964
		rs4129267	1	152692888	rs4393147	152680661	12227	0.964
		rs4129267	1	152692888	rs4845622	152678043	14845	0.964
		rs4129267	1	152692888	rs7518199	152674043	18845	0.964
		rs2794520	1	157945440	rs2808629	157943420	2020	1
		rs2794520	1	157945440	rs2808628	157942635	2805	1
		rs2794520	1	157945440	rs1205	157948857	3417	1
		rs2794520	1	157945440	rs1341665	157958183	12743	1
		rs2794520	1	157945440	rs7553007	157965173	19733	1
		rs2794520	1	157945440	rs2027471	157956012	10572	0.963
		rs12239046	1	245668218	rs4925546	245669591	1373	1
		rs12239046	1	245668218	rs10157379	245672222	4004	1
		rs1260326	2	27584444	rs780094	27594741	10297	0.932
		rs1260326	2	27584444	rs780093	27596107	11663	0.932
		rs1260326	2	27584444	─	─	─	─
		rs6734238	2	113557501	rs10176274	113557046	455	0.933
		rs6734238	2	113557501	rs6722922	113557986	485	0.933
		rs6734238	2	113557501	rs6750559	113558003	502	0.933
		rs6734238	2	113557501	rs10188292	113556914	587	0.933
		rs6734238	2	113557501	rs6743171	113556529	972	0.933
		rs6734238	2	113557501	rs13398728	113558977	1476	0.933
		rs6734238	2	113557501	rs13410964	113559754	2253	0.933
		rs6734238	2	113557501	rs6741180	113560855	3354	0.933
		rs6734238	2	113557501	rs4496335	113560946	3445	0.933
		rs6734238	2	113557501	rs12328766	113563209	5708	0.933
		rs6734238	2	113557501	rs12329129	113563478	5977	0.933
		rs6734238	2	113557501	rs12328368	113563615	6114	0.933
		rs6734238	2	113557501	rs6730516	113565432	7931	0.933
		rs6734238	2	113557501	rs6738239	113567263	9762	0.933
		rs6734238	2	113557501	rs1446509	113567630	10129	0.933
		rs6734238	2	113557501	rs1446510	113567988	10487	0.933
		rs4705952	5	131867517	─	─	─	─
		rs6901250	6	117220718	rs6924002	117220916	198	0.962
		rs6901250	6	117220718	rs615199	117220346	372	0.962
		rs6901250	6	117220718	rs993394	117223836	3118	0.962
		rs13233571	7	72609167	rs17145738	72620810	11643	1
		rs13233571	7	72609167	rs13232120	72621246	12079	1
		rs13233571	7	72609167	rs13244268	72549779	59388	1
		rs13233571	7	72609167	rs12056034	72516581	92586	1
		rs13233571	7	72609167	rs2074755	72515102	94065	1
		rs13233571	7	72609167	rs714052	72502805	106362	1
		rs13233571	7	72609167	rs13231516	72501185	107982	1
		rs13233571	7	72609167	rs2240466	72494205	114962	1
		rs9987289	8	9220768	rs4841132	9221006	238	1
		rs9987289	8	9220768	rs4841133	9221074	306	1
		rs9987289	8	9220768	rs4240624	9221641	873	1
		rs10745954	12	102007224	rs7972145	102001606	5618	1
		rs10745954	12	102007224	rs4584635	101999174	8050	1
		rs10745954	12	102007224	rs7295481	102016298	9074	1
		rs10745954	12	102007224	rs1588886	101971777	35447	1
		rs10745954	12	102007224	rs2222044	101982079	25145	0.967
		rs10745954	12	102007224	rs10778212	101979690	27534	0.967
		rs1183910	12	119905190	rs2244608	119901371	3819	0.96
		rs1183910	12	119905190	rs1169288	119901033	4157	0.96
		rs1183910	12	119905190	rs11065385	119907769	2579	0.921
		rs340029	15	58682257	─	─	─	─
		rs10521222	16	49716211	─	─	─	─
		rs2847281	18	12811593	rs12971201	12820538	8945	1
		rs2847281	18	12811593	rs2852151	12831176	19583	1
		rs2847281	18	12811593	rs674222	12838349	26756	1
		rs2847281	18	12811593	rs4797709	12872359	60766	0.965
		rs4420638	19	50114786	─	─	─	─
		rs1800961	20	42475778	─	─	─	─
