# Supplementary material for: Investigating the Causal Relationship of C-Reactive Protein with 32 Complex Somatic and Psychiatric Outcomes: A Large-Scale Cross-Consortium Mendelian Randomization Study
Source: PLoS Med. 2016 Jun 21;13(6):e1001976. doi: 10.1371/journal.pmed.1001976 (PMC4915710; doi:10.1371/journal.pmed.1001976)
Supplement: S4 Table — (XLSX) [file pmed.1001976.s013.xlsx]

## Sheet: CRP genes
	Supplementary Table 4. Biologically prioritized candidate gene set associated with CRP used as the input query to the geneset enrichment analysis
	Source : http://www.ncbi.nlm.nih.gov/pubmed/25752597, taken directly from Table 2
	No. of gSNP	Gene Name	Ensembl Gene ID	Query Gene Set
	1	CRP	ENSG00000132693	i;iii
	2	APOC1	ENSG00000130208	i;iii
	2	APOE	ENSG00000130203	ii
	2	APOC1P1	ENSG00000214855	iii
	3	HNF1A	ENSG00000135100	i;ii;iii
	3	CAMKK2	ENSG00000110931	iv
	3	OASL	ENSG00000135114	iv
	4	LEPR	ENSG00000116678	i;iii
	5	IL6R	ENSG00000160712	i;ii;iii;
	5	ADAR	ENSG00000160710	iv
	6	GCKR	ENSG00000084734	i;iii
	6	NRBP1	ENSG00000115216	iv
	6	SNX17	ENSG00000115234	iv
	7	NLRP3	ENSG00000162711	i;iii;iv
	8	IL1F10	ENSG00000136697	i;iii
	8	IL1RN	ENSG00000136689	iii;iv
	8	SLC20A1	ENSG00000144136	iv
	9	LOC157273	ENSG00000254235	i;iii
	10	ASCL1	ENSG00000139352	i;iii
	10	C12orf42	ENSG00000179088	iii
	11	HNF4A	ENSG00000101076	i
	12	RORA	ENSG00000069667	i;iii
	13	SALL1	ENSG00000103449	i;iii
	14	PABPC4	ENSG00000090621	i;iii;iv
	14	MACF1	ENSG00000127603	ii;iv
	14	HEYL	ENSG00000163909	iii
	14	PPIEL	ENSG00000243970	iii
	14	BMP8A	ENSG00000183682	iii
	14	KIAA0754	ENSG00000255103	iv
	15	BCL7B	ENSG00000106635	i;iii
	15	MLXIPL	ENSG00000009950	ii;iii
	15	BAZ1B	ENSG00000009954	iii
	15	TBL2	ENSG00000106638	iii
	16	PTPN2	ENSG00000175354	i;iii
	17	GPRC6A	ENSG00000173612	i;iii
	17	RFX6	ENSG00000185002	iii
	17	FAM162B	ENSG00000183807	iii
	17	FAM26F	ENSG00000188820	iv
	18	IRF1	ENSG00000125347	i;iv
	18	SLC22A4	ENSG00000197208	iv
	The query gene set includes the following: (i) closest genes to the 18 gSNPs,
	(ii) closest genes to the nsSNPs in high LD (r 2>0.50) with the corresponding
	gSNP, (iii) closest genes to other types of SNPs in very high LD (r 2>0.80) with
	the corresponding gSNP, and (iv) expression probe gene names significantly
	associated with gSNPs (FDR<0.01) based on the eQTL analysis. The combined
	query gene set contained 40 genes, of which, 2 genes, LOC157273 and PPIEL,
	could not be found in any of the interaction resources. The order of genes follows
	the order of gSNPs in Table 1. eQTL indicates expression quantitative trait loci;
	FDR, false discovery rate; GWAS, genome-wide association study; LD, linkage
	disequilibrium; gSNP, GWAS SNPs; nsSNP, nonsynonymous SNPs; and SNP,
	single nucleotide polymorphism.
