# Supplementary material for: Investigating the Causal Relationship of C-Reactive Protein with 32 Complex Somatic and Psychiatric Outcomes: A Large-Scale Cross-Consortium Mendelian Randomization Study
Source: PLoS Med. 2016 Jun 21;13(6):e1001976. doi: 10.1371/journal.pmed.1001976 (PMC4915710; doi:10.1371/journal.pmed.1001976)
Supplement: S6 Table — (XLSX) [file pmed.1001976.s015.xlsx]

## Sheet: SCZ expr genes
	Supplementary Table 6. 144 genes that were significantly differentially expressed between schizophrenia and unaffected controls in the hippocampus
	Source : http://www.ncbi.nlm.nih.gov/pubmed/24169640, taken directly from Supplementary Table 4
	Gene	log FC1	log CPM2	P Value	FDR
	SHOX2	-4.134	1.40393	8.26e-07	0.00127
	DEFB1	-3.6669	-1.0033	0.00023	0.03609
	CHRNA2	-2.6276	3.52897	3.38e-08	0.00029
	CCL4	-2.461	-0.0408	8.89e-06	0.00684
	PPP1R17	-2.1828	1.29228	9.54e-06	0.00703
	LOC392364	-2.1667	1.68289	0.00032	0.04276
	PVALB	-1.7382	3.99506	5.82e-06	0.00552
	GABRQ	-1.6104	2.70947	0.00012	0.03044
	SLC17A6	-1.5365	3.30388	0.00024	0.03732
	CHRNA6	-1.3727	0.11257	0.0002	0.035
	OLR1	-1.2783	3.40811	6.2e-06	0.00552
	B3GAT2	-1.18	1.55681	0.00021	0.035
	PTGS1	-1.0235	4.45562	0.00032	0.04349
	EDIL3	-0.9266	7.07004	2.3e-05	0.01256
	AMACR	-0.9256	0.95069	0.00018	0.035
	ACVR1C	-0.7612	5.36553	0.00036	0.04442
	ZNF649	-0.5121	3.30955	0.00039	0.04686
	SEMA3C	-0.4844	4.86279	0.00012	0.03069
	SPOCK3	-0.4362	7.66843	0.0003	0.04164
	INSIG1	-0.4308	6.53975	0.0003	0.04164
	SQLE	-0.4084	5.8044	0.00027	0.04059
	FARP1	0.40557	6.34202	0.00015	0.03413
	WIZ	0.40709	6.02637	0.0002	0.035
	TBKBP1	0.42808	5.91509	0.00036	0.04442
	HSD11B1L	0.45456	6.0402	0.00011	0.02955
	SLC9A3R2	0.45708	6.18503	0.00036	0.04442
	PALM	0.46443	8.51646	0.0002	0.035
	REXO1	0.46677	6.36596	0.00019	0.035
	FEZF2	0.49663	6.06064	0.00033	0.04426
	HSP90AB2P	0.50156	7.01474	0.00019	0.035
	ZNF814	0.50909	4.75379	0.0002	0.035
	FAM189A1	0.51045	6.5357	0.00016	0.03413
	SHC2	0.51116	5.88049	0.00021	0.035
	DOCK6	0.51247	3.95724	0.00038	0.04685
	MEG3	0.52676	8.42236	0.00035	0.04442
	RBMS2	0.53434	4.85546	0.00018	0.035
	ADRA2C	0.5485	2.93974	0.00021	0.035
	SAMD14	0.54855	5.11712	7.8e-05	0.02448
	NID1	0.54879	3.71136	0.00035	0.04442
	PDGFRB	0.55117	5.98505	5e-05	0.02067
	AP1G2	0.57598	5.27501	0.00018	0.035
	ESRG	0.60049	3.87476	0.00012	0.03069
	RAB13	0.61127	5.19036	0.00018	0.035
	RRAS	0.62391	3.94002	0.00021	0.03552
	PSMB8	0.63187	3.90561	0.00014	0.03304
	TNFRSF25	0.63488	4.26293	0.0002	0.035
	IFI27	0.63656	5.30481	0.00028	0.04103
	BST2	0.64277	4.26471	0.00021	0.035
	EHD2	0.65149	4.99079	0.00011	0.02993
	ADAM33	0.6516	3.3551	0.00026	0.03938
	HIGD1B	0.65737	3.25471	0.00017	0.03413
	C19orf81	0.6607	4.26598	3.63e-05	0.01617
	MALL	0.66105	2.61499	0.00028	0.04103
	ADORA2A	0.66412	3.49438	6.82e-05	0.02326
	KANK3	0.66765	3.98842	9.75e-05	0.02849
	GFOD1	0.67098	5.5982	0.00036	0.04442
	PECAM1	0.67704	5.75871	7.18e-05	0.02386
	NPIP	0.69012	7.05571	9.12e-07	0.00129
	ALPL	0.69101	4.63177	0.00011	0.02955
	LOC440896	0.69379	5.90964	0.00039	0.04686
	TBX2	0.69781	3.74265	7.6e-05	0.02429
	XAF1	0.7034	5.39334	0.00034	0.04442
	A4GALT	0.70445	2.37347	9.27e-05	0.02757
	ZGLP1	0.71856	2.47903	0.00024	0.0375
	ADCY4	0.72005	2.91393	0.0002	0.035
	TMEM204	0.7292	3.61589	0.00012	0.03044
	MIR143HG	0.74754	4.57005	6.07e-05	0.02236
	GNB3	0.75408	2.50405	0.00025	0.03783
	STAP2	0.76549	1.52351	0.0001	0.02873
	POU2F2	0.76855	3.70034	0.00014	0.03296
	LOC100130872	0.78018	1.6114	5.98e-05	0.02236
	TINAGL1	0.78853	4.16838	4.49e-05	0.01953
	PLEKHG2	0.79169	3.68271	8.15e-05	0.0251
	HYAL2	0.79261	4.4053	5.31e-05	0.02114
	HEYL	0.79416	3.37629	0.0002	0.035
	FSTL3	0.79504	3.82024	0.00016	0.03413
	NDUFA4L2	0.7982	5.06859	5.36e-05	0.02114
	GGT5	0.80031	4.60801	3.36e-05	0.01539
	ACVRL1	0.81139	4.25993	2.12e-05	0.01238
	MTRNR2L1	0.82394	9.02196	0.00031	0.04244
	MIRLET7BHG	0.82659	2.78938	0.00013	0.03124
	MIR4461	0.8357	8.82395	0.00011	0.02955
	PKN3	0.83728	1.93065	0.00023	0.03609
	OXTR	0.84232	2.68586	8.64e-05	0.02614
	SLC25A41	0.84636	2.36489	0.00029	0.0415
	MTRNR2L8	0.84738	11.3364	6.87e-05	0.02326
	COL4A2	0.85504	5.67182	1.39e-05	0.00983
	FGR	0.85898	2.74299	2.98e-05	0.01487
	PRIC285	0.86046	2.84718	0.00014	0.03263
	SEC1	0.86155	0.42803	0.00042	0.04963
	FGF17	0.86379	2.19717	0.00022	0.03552
	FBLIM1	0.87165	3.46129	0.00035	0.04442
	BATF2	0.8733	1.11431	0.00041	0.04916
	ACSL5	0.89666	4.17757	0.00016	0.03413
	IGFBP4	0.89959	5.15182	8.37e-06	0.00675
	PTH1R	0.8997	4.58787	3.42e-07	0.00097
	ANPEP	0.90159	1.8135	3.32e-05	0.01539
	MTRNR2L3	0.91093	5.83244	2.19e-05	0.01238
	FTCD	0.92546	2.60005	0.00012	0.03044
	IFITM3	0.95474	7.28243	6.51e-06	0.00552
	MTRNR2L6	0.95801	5.53614	0.00025	0.03783
	COL4A1	0.9692	5.33494	2.12e-05	0.01238
	GBP2	0.9789	3.35433	0.00042	0.04985
	SLC5A9	0.98918	0.05869	0.00032	0.04276
	SMAD6	0.99247	3.20792	0.00023	0.03609
	KCNE4	0.99527	3.35839	0.00022	0.03609
	BCYRN1	1.00776	7.50897	2.7e-05	0.01398
	ITGA5	1.01711	3.641	0.00012	0.03044
	TGM2	1.0425	6.04116	0.00016	0.03413
	MTRNR2L2	1.04367	14.3672	6.44e-06	0.00552
	APOL1	1.05545	3.92279	4.01e-06	0.00453
	C20orf54	1.07354	2.29478	0.00029	0.04157
	GJA4	1.08085	2.78077	7.38e-05	0.02404
	C9orf84	1.08413	-0.0459	6.36e-05	0.02246
	PRB2	1.08892	-0.0232	0.00036	0.04442
	IFITM1	1.08895	5.65427	5.95e-06	0.00552
	IFITM2	1.14951	5.33014	6.31e-07	0.00112
	LOC151534	1.19027	-0.9111	0.00035	0.04442
	IL4R	1.20922	3.87816	4.81e-05	0.02039
	TNFSF14	1.24853	-0.2834	0.00014	0.03296
	LCN10	1.26167	-0.6148	0.00028	0.04059
	LYG2	1.28079	-0.4531	0.00025	0.03783
	HBA2	1.29322	4.8615	0.00021	0.035
	EDN1	1.30054	3.5408	1.86e-05	0.01236
	IL32	1.34194	3.10014	6.6e-07	0.00112
	CD163	1.35513	1.63344	0.00035	0.04442
	ADAMTS9	1.3575	3.85515	6.26e-05	0.02246
	FLJ43860	1.46452	-1.341	0.00029	0.04107
	FCN3	1.49761	-0.2135	3.12e-05	0.01509
	LOC100133161	1.5126	-1.156	5.62e-05	0.02165
	HBB	1.53561	7.05402	1.97e-05	0.01236
	WFDC8	1.55118	-1.3364	0.00016	0.03413
	KLK3	1.65101	-0.9294	0.00016	0.03413
	SLCO4A1	1.71873	4.17368	3.79e-06	0.00453
	HBA1	1.94842	4.54603	2.58e-06	0.00337
	ALOX15B	1.99853	-0.497	4.79e-07	0.00102
	H19	2.0011	1.24095	4.81e-07	0.00102
	TNFRSF6B	2.2984	0.05361	2.72e-05	0.01398
	HP	2.37691	-0.3156	0.00017	0.035
	CHI3L1	2.43269	6.12184	2.39e-07	0.00095
	CXCL9	2.52647	0.17611	1.94e-05	0.01236
	S100A9	3.33362	0.87919	2.8e-07	0.00095
	CHI3L2	3.54846	4.97838	1.51e-07	0.00085
	S100A8	4.21038	1.43228	1.62e-08	0.00027
	1 log FC, the log fold change of genes, as compared to controls (positive log FC represents increase in schizophrenia);
	2 log CPM, the average log2-counts-per-million
