# Supplementary material for: Investigating the Causal Relationship of C-Reactive Protein with 32 Complex Somatic and Psychiatric Outcomes: A Large-Scale Cross-Consortium Mendelian Randomization Study
Source: PLoS Med. 2016 Jun 21;13(6):e1001976. doi: 10.1371/journal.pmed.1001976 (PMC4915710; doi:10.1371/journal.pmed.1001976)
Supplement: S7 Table — (XLSX) [file pmed.1001976.s016.xlsx]

## Sheet: SCZ expr enriched pathways
	Supplementary Table 7. Pathway enrichment results for 144 genes that were significantly differentially expressed between schizophrenia and unaffected controls in the hippocampus
	Pathway name	FDR	Genes in pathway	Genes in total network	Proportion of genes observed in respective pathway
	response to type I interferon	2.81336e-12	14	75	0.186667
	cellular response to type I interferon	2.81336e-12	14	74	0.189189
	type I interferon signaling pathway	2.81336e-12	14	74	0.189189
	negative regulation of viral genome replication	4.35391e-08	9	38	0.236842
	response to interferon-beta	5.5763e-08	6	9	0.666667
	negative regulation of viral process	1.9241e-07	10	65	0.153846
	regulation of viral genome replication	4.26997e-07	9	51	0.176471
	negative regulation of multi-organism process	1.06084e-06	10	79	0.126582
	response to virus	1.21731e-06	14	205	0.0682927
	viral genome replication	2.48829e-06	9	64	0.140625
	response to interferon-alpha	7.92334e-05	5	14	0.357143
	negative regulation of locomotion	9.40469e-05	10	130	0.0769231
	regulation of viral process	0.000115794	10	134	0.0746269
	regulation of symbiosis, encompassing mutualism through parasitism	0.000185995	10	142	0.0704225
	blood circulation	0.000785554	10	167	0.0598802
	regulation of multi-organism process	0.000954426	11	215	0.0511628
	response to interferon-gamma	0.00157681	8	105	0.0761905
	angiogenesis	0.00220191	11	237	0.0464135
	negative regulation of cell migration	0.00262904	8	114	0.0701754
	regulation of blood pressure	0.00268345	7	81	0.0864198
	negative regulation of cell motility	0.00271099	8	116	0.0689655
	negative regulation of cellular component movement	0.00333626	8	120	0.0666667
	circulatory system process	0.00904041	10	230	0.0434783
	defense response to other organism	0.011283	9	188	0.0478723
	extracellular matrix	0.02233	9	208	0.0432692
	viral entry into host cell	0.02233	4	24	0.166667
	growth factor binding	0.02233	6	79	0.0759494
	activin binding	0.0343592	3	10	0.3
	entry into host	0.036369	4	29	0.137931
	entry into other organism involved in symbiotic interaction	0.036369	4	29	0.137931
	regulation of angiogenesis	0.036369	7	131	0.0534351
	entry into cell of other organism involved in symbiotic interaction	0.036369	4	29	0.137931
	movement in host environment	0.036369	4	29	0.137931
	movement in environment of other organism involved in symbiotic interaction	0.036369	4	29	0.137931
	entry into host cell	0.036369	4	29	0.137931
	artery development	0.0594962	4	33	0.121212
	regulation of viral entry into host cell	0.0609396	3	13	0.230769
	regulation of vasculature development	0.0653008	7	146	0.0479452
	hydrogen peroxide catabolic process	0.0731721	3	14	0.214286
	transforming growth factor beta binding	0.0886818	3	15	0.2
	cell chemotaxis	0.0948731	7	157	0.044586
	transmembrane receptor protein serine/threonine kinase activity	0.0986719	3	16	0.1875
	endocytic vesicle lumen	0.0986719	3	16	0.1875
	receptor complex	0.0986719	8	212	0.0377358
