# Supplementary material for: Investigating the Causal Relationship of C-Reactive Protein with 32 Complex Somatic and Psychiatric Outcomes: A Large-Scale Cross-Consortium Mendelian Randomization Study
Source: PLoS Med. 2016 Jun 21;13(6):e1001976. doi: 10.1371/journal.pmed.1001976 (PMC4915710; doi:10.1371/journal.pmed.1001976)
Supplement: S8 Table — (XLSX) [file pmed.1001976.s017.xlsx]

## Sheet: CRP & SCZ expr gene list
	Supplementary Table 8. Biologically prioritized candidate gene set of CRP from Vaez et.al, 2015 (from S5, CRP genes, in blue) and differentially expressed genes in schizophrenia cases vs controls from Hwang et. al 2013 (from S7, SCZ expr genes, in red) used as the input query to the pathway analysis.
	A		B		C		D		E		F		G		H		I		K		L		M		N		O		P		R		S		T		W
	A4GALT		B3GAT2		C12orf42		DEFB1		EDIL3		FAM162B		GABRQ		H19		IFI27		KANK3		LCN10		MACF1		NDUFA4L2		OASL		PABPC4		RAB13		S100A8		TBKBP1		WFDC8
	ACSL5		BATF2		C19orf81		DOCK6		EDN1		FAM189A1		GBP2		HBA1		IFITM1		KCNE4		LEPR		MALL		NID1		OLR1		PALM		RBMS2		S100A9		TBL2		WIZ
	ACVR1C		BAZ1B		C20orf54				EHD2		FAM26F		GCKR		HBA2		IFITM2		KIAA0754		LOC100130872		MEG3		NLRP3		OXTR		PDGFRB		REXO1		SALL1		TBX2		XAF1
	ACVRL1		BCL7B		C9orf84				ESRG		FARP1		GFOD1		HBB		IFITM3		KLK3		LOC100133161		MIR143HG		NPIP				PECAM1		RFX6		SAMD14		TGM2		ZGLP1
	ADAM33		BCYRN1		CAMKK2						FBLIM1		GGT5		HEYL	1	IGFBP4				LOC151534		MIR4461		NRBP1				PKN3		RORA		SEC1		TINAGL1		ZNF649
	ADAMTS9		BMP8A		CCL4						FCN3		GJA4		HEYL	1	IL1F10				LOC157273		MIRLET7BHG						PLEKHG2		RRAS		SEMA3C		TMEM204		ZNF814
	ADAR		BST2		CD163						FEZF2		GNB3		HIGD1B		IL1RN				LOC392364		MLXIPL						POU2F2				SHC2		TNFRSF25
	ADCY4				CHI3L1						FGF17		GPRC6A		HNF1A		IL32				LOC440896		MTRNR2L1						PPIEL				SHOX2		TNFRSF6B
	ADORA2A				CHI3L2						FGR				HNF4A		IL4R				LYG2		MTRNR2L2						PPP1R17				SLC17A6		TNFSF14
	ADRA2C				CHRNA2						FLJ43860				HP		IL6R						MTRNR2L3						PRB2				SLC20A1
	ALOX15B				CHRNA6						FSTL3				HSD11B1L		INSIG1						MTRNR2L6						PRIC285				SLC22A4
	ALPL				COL4A1						FTCD				HSP90AB2P		IRF1						MTRNR2L8						PSMB8				SLC25A41
	AMACR				COL4A2										HYAL2		ITGA5												PTGS1				SLC5A9
	ANPEP				CRP																								PTH1R				SLC9A3R2
	AP1G2				CXCL9																								PTPN2				SLCO4A1
	APOC1																												PVALB				SMAD6
	APOC1P1																																SNX17
	APOE																																SPOCK3
	APOL1																																SQLE
	ASCL1																																STAP2
