# Supplementary material for: Investigating the Causal Relationship of C-Reactive Protein with 32 Complex Somatic and Psychiatric Outcomes: A Large-Scale Cross-Consortium Mendelian Randomization Study
Source: PLoS Med. 2016 Jun 21;13(6):e1001976. doi: 10.1371/journal.pmed.1001976 (PMC4915710; doi:10.1371/journal.pmed.1001976)
Supplement: S9 Table — (XLSX) [file pmed.1001976.s018.xlsx]

## Sheet: CRP&SCZ enriched pathways
	Supplementary Table 9. Pathway enrichment results for the combined set of biologically prioritized candidate gene set of CRP from Vaez et.al, 2015 and differentially expressed genes in schizophrenia cases vs controls from Hwang et. al 2013
	Pathway name	FDR	Genes in pathway	Genes in total network	Proportion of genes observed in respective pathway
	response to type I interferon	8.60025e-22	21	75	0.28
	cellular response to type I interferon	8.60025e-22	21	74	0.283784
	type I interferon signaling pathway	8.60025e-22	21	74	0.283784
	response to virus	4.24401e-10	19	205	0.0926829
	response to interferon-beta	8.34437e-10	7	9	0.777778
	regulation of viral genome replication	3.84733e-09	11	51	0.215686
	response to interferon-gamma	3.84733e-09	14	105	0.133333
	negative regulation of viral genome replication	4.11794e-09	10	38	0.263158
	viral genome replication	4.19995e-08	11	64	0.171875
	negative regulation of viral process	4.51282e-08	11	65	0.169231
	negative regulation of multi-organism process	3.69327e-07	11	79	0.139241
	interferon-gamma-mediated signaling pathway	2.71094e-06	10	73	0.136986
	response to interferon-alpha	2.78716e-06	6	14	0.428571
	regulation of viral process	7.73079e-06	12	134	0.0895522
	regulation of symbiosis, encompassing mutualism through parasitism	1.39549e-05	12	142	0.084507
	cellular response to interferon-gamma	1.46026e-05	10	89	0.11236
	defense response to other organism	3.33197e-05	13	188	0.0691489
	negative regulation of locomotion	4.78046e-05	11	130	0.0846154
	regulation of multi-organism process	0.000144336	13	215	0.0604651
	blood circulation	0.00429718	10	167	0.0598802
	growth factor binding	0.00915069	7	79	0.0886076
	cytokine receptor binding	0.00991868	9	147	0.0612245
	endocytic vesicle lumen	0.0104706	4	16	0.25
	negative regulation of cell migration	0.0104706	8	114	0.0701754
	negative regulation of cell motility	0.0114186	8	116	0.0689655
	cell chemotaxis	0.013698	9	157	0.0573248
	negative regulation of cellular component movement	0.013698	8	120	0.0666667
	positive regulation of smooth muscle cell proliferation	0.0186365	4	19	0.210526
	fatty acid binding	0.0208859	4	20	0.2
	peptidyl-tyrosine phosphorylation	0.0208859	10	210	0.047619
	peptidyl-tyrosine modification	0.0208859	10	210	0.047619
	glucose homeostasis	0.0284606	6	69	0.0869565
	carbohydrate homeostasis	0.0284606	6	69	0.0869565
	circulatory system process	0.0393876	10	230	0.0434783
	viral entry into host cell	0.0393876	4	24	0.166667
	inflammatory response	0.0438152	11	282	0.0390071
	defense response to bacterium	0.0438266	6	76	0.0789474
	activin binding	0.0485641	3	10	0.3
	fatty acid biosynthetic process	0.051641	6	79	0.0759494
	defense response to virus	0.0564642	7	116	0.0603448
	regulation of blood pressure	0.0564642	6	81	0.0740741
	renal absorption	0.0599951	3	11	0.272727
	muscle cell proliferation	0.0617935	5	54	0.0925926
	entry into cell of other organism involved in symbiotic interaction	0.0617935	4	29	0.137931
	entry into host cell	0.0617935	4	29	0.137931
	entry into host	0.0617935	4	29	0.137931
	entry into other organism involved in symbiotic interaction	0.0617935	4	29	0.137931
	movement in host environment	0.0617935	4	29	0.137931
	movement in environment of other organism involved in symbiotic interaction	0.0617935	4	29	0.137931
	modification of morphology or physiology of other organism	0.0661065	5	55	0.0909091
	monocarboxylic acid biosynthetic process	0.0684614	7	124	0.0564516
	response to bacterium	0.0697371	8	166	0.0481928
	receptor complex	0.0710342	9	212	0.0424528
	interaction with host	0.0766676	6	90	0.0666667
	regulation of viral entry into host cell	0.0783097	3	13	0.230769
	apical plasma membrane	0.0818973	6	92	0.0652174
	ameboidal cell migration	0.0818973	8	172	0.0465116
	artery development	0.0856395	4	33	0.121212
	hydrogen peroxide catabolic process	0.0922633	3	14	0.214286
