# Supplementary material for: Investigating the Causal Relationship of C-Reactive Protein with 32 Complex Somatic and Psychiatric Outcomes: A Large-Scale Cross-Consortium Mendelian Randomization Study
Source: PLoS Med. 2016 Jun 21;13(6):e1001976. doi: 10.1371/journal.pmed.1001976 (PMC4915710; doi:10.1371/journal.pmed.1001976)
Supplement: S10 Table — (XLSX) [file pmed.1001976.s019.xlsx]

## Sheet: SCZ 108 loci genes
	Supplementary Table 10. List of genes in 108 genome-wide significant loci associated with schizophrenia
	Source : http://www.ncbi.nlm.nih.gov/pubmed/25056061, taken directly from Supplementary Table 3
	Rank	P-value	Position (hg19)	Protein coding genes
	1	3.48e-31	chr6:28303247-28712247	Locus too broad
	2	3.362e-19	chr1:97792625-98559084	DPYD MIR137 (micro-RNA)
	3	6.198e-19	chr10:104423800-105165583	ARL3 AS3MT C10orf32 CNNM2 CYP17A1 INA NT5C2 PCGF6 PDCD11 SFXN2 TAF5 TRIM8 USMG5 WBP1L
	4	3.217e-18	chr12:2321860-2523731	CACNA1C
	5	1.737e-15	chr8:143309503-143330533	TSNARE1
	6	7.98e-15	chr4:103146888-103198090	SLC39A8
	7	8.2e-15	chr7:1896096-2190096	MAD1L1
	8	1.099e-14	chr5:60499143-60843543	ZSWIM6
	9	1.859e-14	chr12:123448113-123909113	ABCB9 ARL6IP4 C12orf65 CDK2AP1 MPHOSPH9 OGFOD2 PITPNM2 RILPL2 SBNO1 SETD8
	10	5.652e-14	chr2:200715237-200848037	AC073043.2 C2orf47 C2orf69 TYW5
	11	8.296e-14	chr15:91416560-91429040	FES FURIN MAN2A2
	12	1.053e-13	chr3:36843183-36945783	TRANK1
	13	1.363e-13	chr14:103996234-104184834	AL049840.1 APOPT1 BAG5 CKB KLC1 PPP1R13B TRMT61A XRCC3 ZFYVE21
	14	2.439e-13	chr15:78803032-78926732	AC027228.1 AGPHD1 CHRNA3 CHRNA5 CHRNB4 IREB2 PSMA4
	15	3.034e-13	chr7:110843815-111205915	IMMP2L
	16	1.088e-12	chr11:130714610-130749330	SNX19
	17	1.53e-12	chr2:185601420-185785420	ZNF804A
	18	1.606e-12	chrX:21193266-21570266	CNKSR2
	19	1.971e-12	chr10:18681005-18770105	CACNB2
	20	2.015e-12	chr12:57428314-57682971	LRP1 MYO1A NAB2 NDUFA4L2 NXPH4 R3HDM2 SHMT2 STAC3 STAT6 TAC3 TMEM194A
	21	2.025e-12	chr1:73766426-73991366	LRRIQ3 *
	22	2.315e-12	chr2:233559301-233753501	C2orf82 EFHD1 GIGYF2 KCNJ13 NGEF
	23	2.804e-12	chr11:124610007-124620147	ESAM MSANTD2 NRGN VSIG2
	24	3.337e-12	chr18:52747686-53200117	TCF4
	25	1.259e-11	chr11:46342943-46751213	AMBRA1 ARHGAP1 ATG13 CHRM4 CKAP5 CREB3L1 DGKZ F2 HARBI1 MDK ZNF408
	26	1.301e-11	chr3:180588843-181205585	CCDC39 DNAJC19 FXR1
	27	1.462e-11	chr20:37361494-37485994	ACTR5 PPP1R16B SLC32A1
	28	1.473e-11	chr2:57943593-58502192	FANCL VRK2
	29	1.618e-11	chr15:84661161-85153461	ADAMTSL3 GOLGA6L4 ZSCAN2
	30	1.971e-11	chr18:53453389-53804154	TCF4 *
	31	2.064e-11	chr2:198148577-198835577	ANKRD44 BOLL COQ10B HSPD1 HSPE1 MARS2 PLCL1 RFTN2 SF3B1
	32	2.069e-11	chr22:41408556-41675156	CHADL EP300 L3MBTL2 RANGAP1
	33	2.607e-11	chr8:111460061-111630761	KCNV1 *
	34	2.692e-11	chr3:2532786-2561686	CNTN4
	35	2.749e-11	chr11:113317794-113423994	DRD2
	36	3.874e-11	chr11:133808069-133852969	IGSF9B
	37	4.264e-11	chr3:52541105-52903405	GLT8D1 GNL3 ITIH1 ITIH3
	37			ITIH4 MUSTN1 NEK4 NISCH NT5DC2 PBRM1 SMIM4 SPCS1 STAB1 TMEM110 TMEM110-MUSTN1
	38	4.548e-11	chr16:29924377-30144877	ALDOA ASPHD1 C16orf92 DOC2A FAM57B GDPD3 HIRIP3 INO80E KCTD13 MAPK3 PPP4C SEZ6L2 TAOK2 TBX6 TMEM219 YPEL3
	39	4.725e-11	chr22:39975317-40016817	CACNA1I
	40	7.264e-11	chr3:135807405-136615405	MSL2 NCK1 PCCB PPP2R3A SLC35G2 STAG1
	41	1.055e-10	chr5:151941104-152797656	GRIA1 *
	42	1.982e-10	chrX:68377126-68379036	PJA1
	43	2.862e-10	chr17:2095899-2220799	SGSM2 SMG6 SRR TSR1
	44	3.332e-10	chr7:86403226-86459326	GRM3
	45	3.384e-10	chr15:61831663-61909663	VPS14C *
	46	3.394e-10	chr1:44029384-44128084	KDM4A PTPRF
	47	3.634e-10	chr19:19374022-19658022	CILP2 GATAD2A HAPLN4 MAU2 NCAN NDUFA13 PBX4 SUGP1 TM6SF2 TSSK6
	48	4.487e-10	chr1:149998890-150242490	ANP32E APH1A C1orf51 C1orf54 CA14 OTUD7B PLEKHO1 VPS45
	49	8.147e-10	chr6:84279922-84407274	SNAP91
	50	8.701e-10	chr1:2372401-2402501	PLCH2
	51	1.009e-09	chr16:13728459-13761359	ERCC4 *
	52	1.127e-09	chr7:104598064-105063064	MLL5 PUS7 SRPK2
	53	1.166e-09	chr1:8411184-8638984	RERE SLC45A1
	54	1.398e-09	chr12:110723245-110723245	ATP2A2
	55	1.465e-09	chr4:170357552-170646052	C4orf27 CLCN3 NEK1
	56	1.644e-09	chr6:96459651-96459651	FUT9
	57	1.709e-09	chr22:42315744-42689414	CENPM CYP2D6 FAM109B NAGA NDUFA6 SEPT3 SHISA8 SMDT1 SREBF2 TCF20 TNFRSF13C WBP2NL
	58	1.814e-09	chr2:146416922-146441832
	59	2.243e-09	chr11:57386294-57682294	BTBD18 C11orf31 CLP1 CTNND1 MED19 SERPING1 TMX2 YPEL4 ZDHHC5
	60	2.554e-09	chr11:24367320-24412990	LUZP2 *
	61	2.86e-09	chr1:30412551-30437271
	62	3.278e-09	chr7:137039644-137085244	DGKI PTN
	63	3.613e-09	chr9:84630941-84813641	TLE1
	64	3.73e-09	chr1:243503719-244002945	AKT3 SDCCAG8
	65	4.178e-09	chr15:40566759-40602237	ANKRD63 PAK6 PLCB2
	66	4.489e-09	chr19:30981643-31039023	ZNF536
	67	4.606e-09	chr5:88581331-88854331	MEF2C *
	68	4.642e-09	chr3:17221366-17888266	TBC1D5
	69	4.666e-09	chr5:137598121-137948092	CDC25C CTNNA1 EGR1 ETF1 FAM53C GFRA3 HSPA9 KDM3B REEP2
	70	4.801e-09	chr14:99707919-99719219	BCL11B
	71	4.863e-09	chr14:72417326-72450526	AC005477.1 RGS6
	72	5.046e-09	chr5:45291475-45393775	HCN1
	73	5.97e-09	chr8:60475469-60954469	CA8 *
	74	7.388e-09	chr2:72357335-72368185	CYP26B1
	75	7.539e-09	chr11:123394636-123395986	GRAMD1B
	76	8.333e-09	chr2:200161422-200309252	SATB2
	77	8.408e-09	chr2:193848340-194028340	PCGEM1 *
	78	9.469e-09	chr4:176851001-176875801	GPM6A
	79	1.058e-08	chr8:4177794-4192544	CSMD1
	80	1.115e-08	chr2:225334096-225467796	CUL3
	81	1.215e-08	chr8:89340626-89753626	MMP16
	82	1.28e-08	chr16:9875519-9970219	GRIN2A
	83	1.411e-08	chr14:30189985-30190316	PRKD1
	84	1.432e-08	chr3:63792650-64004050	ATXN7 C3orf49 PSMD6 THOC7
	85	1.513e-08	chr16:67709340-68311340	ACD C16orf86 CENPT CTRL DDX28 DPEP2 DPEP3 DUS2L EDC4 ENKD1 ESRP2 GFOD2 LCAT NFATC3 NRN1L NUTF2 PARD6A PLA2G15 PSKH1 PSMB10 RANBP10 SLC12A4 SLC7A6 SLC7A6OS THAP11 TSNAXIP1
	86	1.585e-08	chr2:149390778-149520178	EPC2
	87	1.769e-08	chr17:17722402-18030202	ATPAF2 DRG2 GID4 LRRC48 MYO15A RAI1 SREBF1 TOM1L2
	88	1.787e-08	chr15:70573672-70628872	TLE3 *
	89	1.873e-08	chr16:58669293-58682833	CNOT1 SLC38A7
	90	2.096e-08	chr8:27412627-27453627	CLU EPHX2
	91	2.205e-08	chrX:5916533-6032733	NLGN4X
	92	2.688e-08	chr6:73132701-73171901	RIMS1
	93	2.853e-08	chr7:24619494-24832094	DFNA5 MPP6 OSBPL3
	94	3.053e-08	chr5:109030036-109209066	MAN2A1
	95	3.056e-08	chr4:23366403-23443403	MIR548AJ2 *
	96	3.145e-08	chr5:153671057-153688217	GALNT10
	97	3.695e-08	chr11:109285471-109610071	C11orf87
	98	3.713e-08	chr7:110034393-110106693	IMMP2L *
	99	3.906e-08	chr12:29905265-29940365	TMTC1
	100	4.417e-08	chr7:131539263-131567263	PODXL *
	101	4.448e-08	chr1:177247821-177300821	FAM5B
	102	4.468e-08	chr1:207912183-208024083	C1orf132 CD46 CR1L
	103	4.559e-08	chr20:48114136-48131649	KCNB1 PTGIS
	104	4.591e-08	chr12:92243186-92258286	C12orf79 *
	105	4.615e-08	chr2:162798555-162910255	DPP4 SLC4A10
	106	4.686e-08	chr19:50067499-50135399	NOSIP PRR12 PRRG2 RCN3 RRAS SCAF1
	107	4.843e-08	chr12:103559855-103616655	C12orf42
	108	4.849e-08	chr5:140023664-140222664	AC005609.1 CD14 DND1 HARS HARS2 IK NDUFA2 PCDHA1 PCDHA10 PCDHA2 PCDHA3 PCDHA4 PCDHA5 PCDHA6 PCDHA7 PCDHA8 PCDHA9 TMCO6 WDR55 ZMAT2
	Bioinformatics integration for 108 genome-wide significant regions from Extended Data Table 2 after annealing (ranked by final association P-value). Column 2 shows the minimum regional P-value. Column 3 is the UCSC hg19/NCBI build 37 position. Column 4 (SCZ) notes whether this genomic region has previously been associated (at genome-wide significance) with schizophrenia (NHGRI GWAS catalog, a rec…
