# Supplementary material for: Investigating the Causal Relationship of C-Reactive Protein with 32 Complex Somatic and Psychiatric Outcomes: A Large-Scale Cross-Consortium Mendelian Randomization Study
Source: PLoS Med. 2016 Jun 21;13(6):e1001976. doi: 10.1371/journal.pmed.1001976 (PMC4915710; doi:10.1371/journal.pmed.1001976)
Supplement: S12 Table — (XLSX) [file pmed.1001976.s021.xlsx]

## Sheet: SCZ eQTL + 108 loci genes
	Supplementary Table 12. List of genes in 108 genome-wide significant loci associated with schizophrenia (yellow), brain eQTL(red), and blood eQTL(blue) from S.11 and S.12
	Note : no duplicates removed here to demonstrate overlap
	A		B		C		D		E		F		G		H		I		K		L		M		N		O		P		R		S		T		U		V		W		X		Y		Z
	ABCB9		B3GAT1		C10orf32		DDX28		EDC4		F2		G3BP1		HAPLN4		IGSF9B		KCNB1		L3MBTL2		MAD1L1		NAB2		OGFOD2		PAK6		R3HDM2		SATB2		TAC3		USMG5		VPS14C		WBP1L		XRCC3		YPEL3		ZDHHC5
	AC005477.1		BAG5		C10orf32		DESI1		EFHD1		FAM109B		GALNT10		HARBI1		IK		KCNJ13		LCAT		MAN2A1		NAGA		OGFOD2		PARD6A		RAI1		SBNO1		TAF5		USMG5		VPS29		WBP1L				YPEL4		ZDHHC5
	AC005609.1		BAG5		C10orf32		DFNA5		EGR1		FAM216A		GATAD2A		HARS		IK		KCNJ13		LIG1		MAN2A2		NAGA		OGFOD2		PBRM1		RANBP10		SBNO1		TAOK2				VPS45		WBP2NL						ZFYVE21
	AC027228.1		BCL11B		C11orf31		DGKI		EIF5		FAM53C		GATAD2A		HARS		IMMP2L		KCNV1		LPAR2		MAN2A2		NAGA		OSBPL3		PBX4		RANGAP1		SCAF1		TBC1D5				VRK2		WDR55						ZMAT2
	AC073043.2		BOLL		C11orf31		DGKZ		ELOVL7		FAM57B		GDPD3		HARS2		IMMP2L		KCTD13		LRP1		MAPK3		NAGA		OTUD7B		PCCB		RCN3		SDCCAG8		TBX6				VSIG2		WDR55						ZMAT2
	ACD		BOLL		C11orf87		DNAJC19		ENKD1		FAM5B		GFOD2		HCN1		IMMP2L		KDM3B		LRRC48		MARS2		NCAN				PCCB		REEP2		SDCCAG8		TCF20				VSIG2		WDR82						ZNF408
	ACTR5		BTBD18		C12orf65		DNAJC19		ENSA		FAM63A		GFRA3		HIRIP3		INA		KDM4A		LRRFIP2		MARS2		NCK1				PCDHA1		RERE		SDCCAG8		TCF20												ZNF536
	ACTR5				C12orf65		DND1		EP300		FANCL		GID4		HIST1H3I		INO80E		KLC1		LRRFIP2		MAU2		NDUFA13				PCDHA10		RERE		SEPW1		TCF4												ZNF592
	ADAMTSL3				C12orf79		DOC2A		EPC2		FES		GID4		HIST1H4L		IREB2		KLC1		LRRIQ3		MCHR1		NDUFA2				PCDHA2		RFTN2		SERPING1		TCF4												ZNF804A
	AGPHD1				C15orf57		DPEP2		EPHX2		FES		GIGYF2		HLA-A		IREB2				LUZP2		MDK		NDUFA2				PCDHA3		RGS6		SERPING1		TEF												ZNFX1-AS1
	AK2				C16orf86		DPEP3		EPHX2		FURIN		GLT8D1		HSPA9		IREB2						MED19		NDUFA4L2				PCDHA4		RILPL2		SETD6		THAP11												ZSCAN2
	AKT3				C16orf92		DPEP3		ERCC4		FUT9		GLYCTK		HSPA9		IRF3						MED19		NDUFA6				PCDHA5		RILPL2		SETD8		THOC7												ZSWIM6
	AKT3				C1orf132		DPP4		ESAM		FXR1		GMIP		HSPD1		ITGAL						MED8		NEK1				PCDHA6		RIMS1		SEZ6L2		TIMM10												ZSWIM6
	AKT3				C1orf51		DPYD		ESRP2				GNL3		HSPE1		ITIH1						MEF2C		NEK4				PCDHA7		RP5-874C20.3		SF3B1		TIMM10
	AL049840.1				C1orf54		DRD2		ESRP2				GNL3				ITIH3						MEI1		NEK4				PCDHA8		RRAS		SF3B1		TINAGL1
	ALDOA				C22orf32		DRG2		ETF1				GNL3				ITIH4						MEI1		NFATC3				PCDHA9				SFR1		TLE1
	AMBRA1				C22orf32		DRG2						GOLGA6L4				ITIH4						MIR137		NFATC3				PCGEM1				SFXN2		TLE3
	ANKRD44				C2orf47		DUS2L						GPM6A										MIR548AJ2		NGEF				PCGF6				SFXN2		TM6SF2
	ANKRD44				C2orf69		DUS2L						GPM6A										MLH1		NIP7				PDCD11				SGSM2		TMCO6
	ANKRD63				C2orf82								GPN3										MLL5		NISCH				PHF5A				SH3PXD2A		TMEM110
	ANP32E				C3orf49								GRAMD1B										MMP16		NLGN4X				PITPNM2				SHISA8		TMEM194A
	ANP32E				C4orf27								GRIA1										MPHOSPH9		NOSIP				PJA1				SHMT1		TMEM219
	APH1A				C5orf32								GRIN2A										MPP6		NRGN				PLA2G15				SHMT2		TMEM22
	APOPT1				C5orf43								GRM3										MSANTD2		NRN1L				PLCB2				SLC12A4		TMTC1
	APOPT1				CA14																		MSL2		NT5C2				PLCB2				SLC27A3		TMTC1
	ARHGAP1				CA8																		MTCH2		NT5C2				PLCH2				SLC32A1		TMX2
	ARL3				CACNA1C																		MUSTN1		NT5DC2				PLCL1				SLC35G2		TMX2
	ARL5B				CACNA1I																		MYO15A		NUCB1				PLCL1				SLC38A7		TMX2
	ARL6IP4				CACNB2																		MYO1A		NUDT1				PLEKHO1				SLC39A8		TNFRSF13C
	ARL6IP4				CCDC39																				NUTF2				PODXL				SLC45A1		TOM1L2
	AS3MT				CD14																				NXPH4				POGZ				SLC4A10		TOM1L2
	AS3MT				CD46																								PPM1M				SLC7A6		TRANK1
	AS3MT				CD46																								PPM1M				SLC7A6		TRIM8
	ASPHD1				CDC25C																								PPP1R13B				SLC7A6OS		TRMT61A
	ATG13				CDK2AP1																								PPP1R16B				SMDT1		TSNARE1
	ATP2A2				CENPM																								PPP2R3A				SMG6		TSNAXIP1
	ATPAF2				CENPM																								PPP4C				SMIM4		TSR1
	ATXN7				CENPT																								PRKD1				SMPD3		TSSK6
	ATXN7				CEP170																								PRMT7				SNAP91		TYW5
					CHADL																								PRR12				SNX19
					CHRM4																								PRRG2				SNX19
					CHRNA3																								PSKH1				SPCS1
					CHRNA5																								PSMA4				SPCS1
					CHRNB4																								PSMA4				SRA1
					CILP2																								PSMA4				SRA1
					CKAP5																								PSMB10				SREBF1
					CKB																								PSMB10				SREBF1
					CLCN3																								PSMD6				SREBF2
					CLCN3																								PTGIS				SREBF2
					CLP1																								PTN				SRPK2
					CLU																								PTPRF				SRR
					CNKSR2																								PUS7				STAB1
					CNNM2																												STAB1
					CNOT1																												STAC3
					CNOT1																												STAG1
					CNTN4																												STAT2
					COQ10B																												STAT6
					CR1L																												STAT6
					CREB3L1																												SUFU
					CSMD1																												SUGP1
					CTNNA1																												SYNGR1
					CTNND1
					CTRL
					CTSH
					CTSH
					CTSK
					CTSS
					CUL3
					CUL3
					CUL3
					CYP17A1
					CYP26B1
					CYP2D6
					CYP2D6
