# Supplementary material for: Investigating the Causal Relationship of C-Reactive Protein with 32 Complex Somatic and Psychiatric Outcomes: A Large-Scale Cross-Consortium Mendelian Randomization Study
Source: PLoS Med. 2016 Jun 21;13(6):e1001976. doi: 10.1371/journal.pmed.1001976 (PMC4915710; doi:10.1371/journal.pmed.1001976)
Supplement: S13 Table — (XLSX) [file pmed.1001976.s022.xlsx]

## Sheet: eQTL&SCZ loci enr pathways
	Supplementary Table 13. Pathway enrichment results for the list of genes in 108 genome-wide significant loci associated with schizophrenia (yellow), and those with brain- (red), and blood eQTL (blue) from S.13
	Pathway name	FDR	Genes in pathway	Genes in total network	Proportion of genes observed in respective pathway
	NO RESULTS	—	—	—	—
	—	—	—	—	—
	—	—	—	—	—
